# Supplementary material for: Effects of mediated social touch on affective experiences and trust
Source: PeerJ. 2015 Oct 6;3:e1297. doi: 10.7717/peerj.1297 (PMC4636404; doi:10.7717/peerj.1297)
Supplement: Supplemental Information 1 [file peerj-03-1297-s001.zip]

Archive with 2 entries (2 files):
- Analyse_Control.xlsx
- Frebble_vragenlijst.sav
