# Supplementary material for: Effects of mediated social touch on affective experiences and trust
Source: PeerJ. 2015 Oct 6;3:e1297. doi: 10.7717/peerj.1297 (PMC4636404; doi:10.7717/peerj.1297)
Supplement: Supplemental Information 1 [file peerj-03-1297-s001.zip › Analyse_Control.xlsx]

## Sheet: overview
pp&c	pp_01_01	pp_02_01	pp_03_01	pp_04_01	pp_05_02	pp_06_02	pp_07_02	pp_08_02	pp_09_02	pp_10_02	pp_11_02	pp_12_02	pp_13_01	pp_14_01	pp_15_01	pp_16_02	pp_17_01	pp_18_01
tijd aan	62.11	61.14	64.77	62.47	56.23	46.72	78.31	112.96	149.18	86.61	84.41	80.05	114.97	161.85	46.74	179.48	53.27	13.4
aantal press	101	42	67	31	35	37	88	90	66	52	39	94	83	49	76	78	49	37
					< 500	< 500	< 500	< 500	< 500	< 500	< 500	< 500				< 500
			joystick 1	frebble 1	joystick 2	frebble 2		pp_19_01	pp_20_01	pp_21_01	pp_22_01	pp_23_02	pp_24_02	pp_25_02	pp_26_01	pp_27_02	pp_28_02	pp_29_02
jostick 1	72.1722	1	62.11	56.23	101	35		57.97	15.73	32.65	146.16	29.79	137.81	94.03	22.72	20.67	148.08	50.43
frebble 2	99.5747	2	61.14	46.72	42	37		48	41	37	56	38	85	32	41	44	52	38
		3	64.77	78.31	67	88						< 500	< 500	< 500		<300	< 500	< 500
joystick 1	55	4	62.47	112.96	31	90
frebble 2	59.6316	5	114.97	149.18	83	66
		6	161.85	86.61	49	52
		7	46.74	84.41	76	39		pp_30_01	pp_31_01	pp_32_01	pp_33_02	pp_34_02	pp_35_01	pp_36_02	pp_37_02	pp_38_01
		8	53.27	80.05	49	94		0	38.54	91.2	36.34	146.31	19.94	190	164.51	233.47
		9	13.4	179.48	37	78		0	68	35	45	81	62	61	78	67
		10	57.97	29.79	48	38					< 500	< 500		< 500	< 500
		11	15.73	137.81	41	85
		12	32.65	94.03	37	32		t-test 1:	t-test 2:
		13	146.16	20.67	56	44		0.0719227	0.248264
		14	22.72	148.08	41	52
		15	38.54	50.43	68	38
		16	91.2	36.34	35	45
		17	19.94	146.31	62	81
		18	233.47	190	67	61
		19		164.51		78

## Sheet: pp01_01
joystick 1/0	button 1/0	frebble 1/0	marker 1/0	time	marker	joystick	button	frebble
0	1	0	0	708594000	0	0.000000	1	0
0	1	0	1	709032000	709	0.000000	0	0		438000
0	1	0	0	711983000	0	0.000000	1	0
0	1	0	0	712526000	0	0.000000	0	0		543000
0	1	0	0	716892000	0	0.000000	1	0
0	1	0	0	717552000	0	0.000000	0	0		660000
0	1	0	0	719844000	0	0.000000	1	0
0	1	0	0	720935000	0	0.000000	0	0		1091000
0	1	0	0	726830000	0	0.000000	1	0
0	1	0	1	728032000	728	0.000000	0	0		1202000
0	1	0	0	730220000	0	0.000000	1	0
0	1	0	0	730762000	0	0.000000	0	0		542000
0	1	0	0	731748000	0	0.000000	1	0
0	1	0	0	732074000	0	0.000000	0	0		326000
0	1	0	0	734041000	0	0.000000	1	0
0	1	0	0	734369000	0	0.000000	0	0		328000
0	1	0	0	735352000	0	0.000000	1	0
0	1	0	0	736220000	0	0.000000	0	0		868000
0	1	0	0	739059000	0	0.000000	1	0
0	1	0	0	741137000	0	0.000000	0	0		2078000
0	1	0	0	744082000	0	0.000000	1	0
0	1	0	0	746050000	0	0.000000	0	0		1968000
0	1	0	0	749871000	0	0.000000	1	0
0	1	0	0	750528000	0	0.000000	0	0		657000
0	1	0	0	751840000	0	0.000000	1	0
0	1	0	0	752601000	0	0.000000	0	0		761000
0	1	0	0	753914000	0	0.000000	1	0
0	1	0	0	754677000	0	0.000000	0	0		763000
0	1	0	0	774554000	0	0.000000	1	0
0	1	0	0	775427000	0	0.000000	0	0		873000
0	1	0	0	776734000	0	0.000000	1	0
0	1	0	0	777281000	0	0.000000	0	0		547000
0	1	0	0	779359000	0	0.000000	1	0
0	1	0	0	779791000	0	0.000000	0	0		432000
0	1	0	0	783505000	0	0.000000	1	0
0	1	0	0	784052000	0	0.000000	0	0		547000
0	1	0	0	786455000	0	0.000000	1	0
0	1	0	0	788207000	0	0.000000	0	0		1752000
0	1	0	0	790822000	0	0.000000	1	0
0	1	0	0	791803000	0	0.000000	0	0		981000
0	1	0	0	794428000	0	0.000000	1	0
0	1	0	0	795517000	0	0.000000	0	0		1089000
0	1	0	0	797373000	0	0.000000	1	0
0	1	0	0	798136000	0	0.000000	0	0		763000
0	1	0	0	801415000	0	0.000000	1	0
0	1	0	0	803271000	0	0.000000	0	0		1856000
0	1	0	0	807527000	0	0.000000	1	0
0	1	0	0	808730000	0	0.000000	0	0		1203000
0	1	0	0	818453000	0	0.000000	1	0
0	1	0	0	818889000	0	0.000000	0	0		436000
0	1	0	0	820195000	0	0.000000	1	0
0	1	0	0	820963000	0	0.000000	0	0		768000
0	1	0	0	831119000	0	0.000000	1	0
0	1	0	0	832428000	0	0.000000	0	0		1309000
0	1	0	0	834944000	0	0.000000	1	0
0	1	0	0	835488000	0	0.000000	0	0		544000
0	1	0	0	839414000	0	0.000000	1	0
0	1	0	0	840289000	0	0.000000	0	0		875000
0	1	0	0	843241000	0	0.000000	1	0
0	1	0	0	843347000	0	0.000000	0	0		106000
0	1	0	0	850334000	0	0.000000	1	0
0	1	0	0	850989000	0	0.000000	0	0		655000
0	1	0	0	852518000	0	0.000000	1	0
0	1	0	0	853063000	0	0.000000	0	0		545000
0	1	0	0	856344000	0	0.000000	1	0
0	1	0	0	857544000	0	0.000000	0	0		1200000
0	1	0	0	861042000	0	0.000000	1	0
0	1	0	0	862243000	0	0.000000	0	0		1201000
0	1	0	0	868243000	0	0.000000	1	0
0	1	0	0	869445000	0	0.000000	0	0		1202000
0	1	0	0	875345000	0	0.000000	1	0
0	1	0	0	875999000	0	0.000000	0	0		654000
0	1	0	0	877746000	0	0.000000	1	0
0	1	0	0	878947000	0	0.000000	0	0		1201000
0	1	0	1	881024000	881	0.000000	1	0
0	1	0	0	881896000	0	0.000000	0	0		872000
0	1	0	0	884296000	0	0.000000	1	0
0	1	0	0	885174000	0	0.000000	0	0		878000
0	1	0	0	886702000	0	0.000000	1	0
0	1	0	0	887463000	0	0.000000	0	0		761000
0	1	0	0	891829000	0	0.000000	1	0
0	1	0	0	892375000	0	0.000000	0	0		546000
0	1	0	0	902209000	0	0.000000	1	0
0	1	0	1	903080000	903	0.000000	0	0		871000
0	1	0	0	906140000	0	0.000000	1	0
0	1	0	0	906683000	0	0.000000	0	0		543000
0	1	0	0	907888000	0	0.000000	1	0
0	1	0	0	908322000	0	0.000000	0	0		434000
0	1	0	0	910612000	0	0.000000	1	0
0	1	0	0	910944000	0	0.000000	0	0		332000
0	1	0	0	913670000	0	0.000000	1	0
0	1	0	0	913888000	0	0.000000	0	0		218000
0	1	0	0	924263000	0	0.000000	1	0
0	1	0	0	924704000	0	0.000000	0	0		441000
0	1	0	0	926664000	0	0.000000	1	0
0	1	0	0	926997000	0	0.000000	0	0		333000
0	1	0	0	932127000	0	0.000000	1	0
0	1	0	0	932782000	0	0.000000	0	0		655000
0	1	0	0	947744000	0	0.000000	1	0
0	1	0	0	948183000	0	0.000000	0	0		439000
0	1	0	0	949817000	0	0.000000	1	0
0	1	0	0	950142000	0	0.000000	0	0		325000
0	1	0	0	969252000	0	0.000000	1	0
0	1	0	0	969907000	0	0.000000	0	0		655000
0	1	0	0	971001000	0	0.000000	1	0
0	1	0	0	971441000	0	0.000000	0	0		440000
0	1	0	0	980721000	0	0.000000	1	0
0	1	0	0	981268000	0	0.000000	0	0		547000
0	1	0	0	982685000	0	0.000000	1	0
0	1	0	0	983124000	0	0.000000	0	0		439000
0	1	0	0	985092000	0	0.000000	1	0
0	1	0	0	985632000	0	0.000000	0	0		540000
0	1	0	0	991750000	0	0.000000	1	0
0	1	0	0	992188000	0	0.000000	0	0		438000
0	1	0	0	995571000	0	0.000000	1	0
0	1	0	1	996121000	996	0.000000	0	0		550000
0	1	0	0	1015773000	0	0.000000	1	0
0	1	0	0	1016429000	0	0.000000	0	0		656000
0	1	0	0	1024074000	0	0.000000	1	0
0	1	0	0	1024731000	0	0.000000	0	0		657000
0	1	0	0	1027019000	0	0.000000	1	0
0	1	0	0	1027784000	0	0.000000	0	0		765000
1	1	0	0	1034885000	0	0.000000	1	0
0	1	0	0	1035428000	0	0.000000	0	0		543000
0	1	0	0	1036628000	0	0.000000	1	0
0	1	0	0	1036957000	0	0.000000	0	0		329000
0	1	0	0	1044713000	0	0.000000	1	0
0	1	0	0	1045152000	0	0.000000	0	0		439000
0	1	0	0	1047663000	0	0.000000	1	0
0	1	0	0	1047988000	0	0.000000	0	0		325000
0	1	0	0	1051698000	0	0.000000	1	0
0	1	0	0	1051916000	0	0.000000	0	0		218000
0	1	0	0	1053231000	0	0.000000	1	0
0	1	0	0	1053554000	0	0.000000	0	0		323000
0	1	0	0	1057704000	0	0.000000	1	0
0	1	0	0	1058036000	0	0.000000	0	0		332000
0	1	0	0	1061858000	0	0.000000	1	0
0	1	0	0	1062290000	0	0.000000	0	0		432000
0	1	0	0	1072229000	0	0.000000	1	0
0	1	0	0	1072775000	0	0.000000	0	0		546000
0	1	0	0	1079549000	0	0.000000	1	0
0	1	0	0	1079877000	0	0.000000	0	0		328000
0	1	0	0	1084026000	0	0.000000	1	0
0	1	0	0	1084352000	0	0.000000	0	0		326000
0	1	0	0	1093521000	0	0.000000	1	0
0	1	0	0	1093851000	0	0.000000	0	0		330000
0	1	0	0	1097673000	0	0.000000	1	0
0	1	0	0	1098000000	0	0.000000	0	0		327000
0	1	0	0	1099532000	0	0.000000	1	0
0	1	0	0	1099857000	0	0.000000	0	0		325000
0	1	0	0	1102589000	0	0.000000	1	0
0	1	0	0	1102915000	0	0.000000	0	0		326000
0	1	0	0	1108045000	0	0.000000	1	0
0	1	0	0	1108376000	0	0.000000	0	0		331000
0	1	0	0	1115036000	0	0.000000	1	0
0	1	0	0	1115257000	0	0.000000	0	0		221000
0	1	0	0	1121697000	0	0.000000	1	0
0	1	0	0	1122134000	0	0.000000	0	0		437000
0	1	0	0	1126174000	0	0.000000	1	0
0	1	0	0	1126501000	0	0.000000	0	0		327000
0	1	0	0	1134914000	0	0.000000	1	0
0	1	0	0	1135020000	0	0.000000	0	0		106000
0	1	0	0	1135678000	0	0.000000	1	0
0	1	0	0	1136001000	0	0.000000	0	0		323000
0	1	0	0	1142336000	0	0.000000	1	0
0	1	0	0	1142775000	0	0.000000	0	0		439000
0	1	0	0	1153914000	0	0.000000	1	0
0	1	0	0	1154238000	0	0.000000	0	0		324000
0	1	0	0	1160898000	0	0.000000	1	0
0	1	0	0	1161229000	0	0.000000	0	0		331000
0	1	0	0	1167781000	0	0.000000	1	0
0	1	0	0	1168110000	0	0.000000	0	0		329000
0	1	0	0	1202727000	0	0.000000	1	0
0	1	0	0	1203158000	0	0.000000	0	0		431000
0	1	0	0	1206985000	0	0.000000	1	0
0	1	0	0	1207421000	0	0.000000	0	0		436000
0	1	0	0	1214188000	0	0.000000	1	0
0	1	0	0	1214628000	0	0.000000	0	0		440000
0	1	0	0	1221507000	0	0.000000	1	0
0	1	0	0	1221833000	0	0.000000	0	0		326000
1	1	0	0	1229477000	0	-0.076479	1	0
0	1	0	0	1229802000	0	0.000000	0	0		325000
0	1	0	0	1237123000	0	0.000000	1	0
0	1	0	0	1237558000	0	0.000000	0	0		435000
0	1	0	0	1240727000	0	0.000000	1	0
0	1	0	0	1241159000	0	0.000000	0	0		432000
0	1	0	0	1249136000	0	0.000000	1	0
0	1	0	0	1249462000	0	0.000000	0	0		326000
0	1	0	0	1253610000	0	0.000000	1	0
0	1	0	0	1254157000	0	0.000000	0	0		547000
0	1	0	0	1256885000	0	0.000000	1	0
0	1	0	0	1257218000	0	0.000000	0	0		333000
0	1	0	0	1259723000	0	0.000000	1	0
0	1	0	0	1261149000	0	0.000000	0	0		1426000
0	1	0	0	1268568000	0	0.000000	1	0
0	1	0	0	1269006000	0	0.000000	0	0		438000
0	1	0	0	1273268000	0	0.000000	1	0
0	1	0	0	1273811000	0	0.000000	0	0		543000
0	1	0	0	1276764000	0	0.000000	1	0
0	1	0	0	1277088000	0	0.000000	0	0		324000
0	1	0	0	1283096000	0	0.000000	1	0
0	1	0	0	1283530000	0	0.000000	0	0		434000
							101			62112000
									total	62.11

## Sheet: pp02_01
joystick 1/0	button 1/0	frebble 1/0	marker 1/0	time	marker	joystick	button	frebble
0	1	0	1	724091000	724	0.000000	1	0
0	1	0	0	724637000	0	0.000000	0	0		546000	546000
0	1	0	0	726496000	0	0.000000	1	0			0
0	1	0	0	727693000	0	0.000000	0	0		1197000	1197000
0	1	0	0	735231000	0	0.000000	1	0			0
0	1	0	0	736536000	0	0.000000	0	0		1305000	1305000
0	1	0	0	743748000	0	0.000000	1	0			0
0	1	0	0	745497000	0	0.000000	0	0		1749000	1749000
0	1	0	0	752699000	0	0.000000	1	0			0
0	1	0	0	753686000	0	0.000000	0	0		987000	987000
0	1	0	0	754667000	0	0.000000	1	0			0
0	1	0	0	755322000	0	0.000000	0	0		655000	655000
0	1	0	0	777816000	0	0.000000	1	0			0
0	1	0	0	781094000	0	0.000000	0	0		3278000	3278000
0	1	0	0	786555000	0	0.000000	1	0			0
0	1	0	0	787534000	0	0.000000	0	0		979000	979000
0	1	0	0	788406000	0	0.000000	1	0			0
0	1	0	0	788734000	0	0.000000	0	0		328000	328000
0	1	0	0	791140000	0	0.000000	1	0			0
0	1	0	0	794741000	0	0.000000	0	0		3601000	3601000
0	1	0	0	797906000	0	0.000000	1	0			0
0	1	0	0	799658000	0	0.000000	0	0		1752000	1752000
0	1	0	0	803695000	0	0.000000	1	0			0
0	1	0	0	804464000	0	0.000000	0	0		769000	769000
0	1	0	0	830121000	0	0.000000	1	0			0
0	1	0	0	833396000	0	0.000000	0	0		3275000	3275000
0	1	0	0	852731000	0	0.000000	1	0			0
0	1	0	0	854800000	0	0.000000	0	0		2069000	2069000
0	1	0	0	858516000	0	0.000000	1	0			0
0	1	0	0	860043000	0	0.000000	0	0		1527000	1527000
0	1	0	0	878500000	0	0.000000	1	0			0
0	1	0	0	881228000	0	0.000000	0	0		2728000	2728000
0	1	0	0	883523000	0	0.000000	1	0			0
0	1	0	0	884397000	0	0.000000	0	0		874000	874000
0	1	0	0	886583000	0	0.000000	1	0			0
0	1	0	0	886797000	0	0.000000	0	0		214000	214000
0	1	0	0	890621000	0	0.000000	1	0			0
0	1	0	0	890732000	0	0.000000	0	0		111000	111000
0	1	0	0	912244000	0	0.000000	1	0			0
0	1	0	0	913662000	0	0.000000	0	0		1418000	1418000
0	1	0	0	924363000	0	0.000000	1	0			0
0	1	0	0	926221000	0	0.000000	0	0		1858000	1858000
0	1	0	0	932882000	0	0.000000	1	0			0
0	1	0	0	935392000	0	0.000000	0	0		2510000	2510000
0	1	0	0	947837000	0	0.000000	1	0			0
0	1	0	0	949809000	0	0.000000	0	0		1972000	1972000
0	1	0	0	956355000	0	0.000000	1	0			0
0	1	0	0	957338000	0	0.000000	0	0		983000	983000
0	1	0	0	969677000	0	0.000000	1	0			0
0	1	0	0	972304000	0	0.000000	0	0		2627000	2627000
0	1	0	0	981150000	0	0.000000	1	0			0
0	1	0	0	982459000	0	0.000000	0	0		1309000	1309000
0	1	0	0	982786000	0	0.000000	1	0			0
0	1	0	0	984967000	0	0.000000	0	0		2181000	2181000
0	1	0	0	1014778000	0	0.000000	1	0			0
0	1	0	0	1015323000	0	0.000000	0	0		545000	545000
0	1	0	0	1016092000	0	0.000000	1	0			0
0	1	0	0	1016964000	0	0.000000	0	0		872000	872000
0	1	0	0	1025483000	0	0.000000	1	0			0
0	1	0	0	1026575000	0	0.000000	0	0		1092000	1092000
0	1	0	0	1035749000	0	0.023438	1	0			0
0	1	0	0	1036402000	0	0.023438	0	0		653000	653000
0	1	0	0	1057911000	0	0.023438	1	0			0
0	1	0	0	1059335000	0	-0.037263	0	0		1424000	1424000
0	1	0	0	1073200000	0	-0.037263	1	0			0
0	1	0	0	1073748000	0	-0.037263	0	0		548000	548000
0	1	0	0	1079209000	0	-0.037263	1	0			0
0	1	0	0	1079533000	0	-0.037263	0	0		324000	324000
0	1	0	0	1084669000	0	-0.037263	1	0			0
0	1	0	0	1084993000	0	-0.037263	0	0		324000	324000
0	1	0	0	1109459000	0	-0.037263	1	0			0
0	1	0	0	1111309000	0	-0.037263	0	0		1850000	1850000
0	1	0	0	1125728000	0	-0.037263	1	0			0
0	1	0	0	1126926000	0	-0.037263	0	0		1198000	1198000
0	1	0	0	1155756000	0	-0.037263	1	0			0
0	1	0	1	1157067000	1157	-0.037263	0	0		1311000	1311000
0	1	0	0	1169843000	0	-0.037263	1	0			0
0	1	0	0	1173117000	0	-0.037263	0	0		3274000	3274000
0	1	0	0	1202928000	0	-0.037263	1	0			0
0	1	0	0	1204897000	0	-0.037263	0	0		1969000	1969000
0	1	0	0	1221606000	0	-0.037263	1	0			0
0	1	0	0	1222699000	0	-0.037263	0	0		1093000	1093000
0	1	0	0	1249340000	0	-0.037263	1	0			0
0	1	0	0	1251198000	0	-0.037263	0	0		1858000	1858000
							42			61137000	61137000
									total	61.14

## Sheet: pp03_01
joystick 1/0	button 1/0	frebble 1/0	marker 1/0	time	marker	joystick	button	frebble
0	1	0	0	710664000	0	0.000000	1	0
0	1	0	0	711429000	0	0.000000	0	0		765000
0	1	0	0	712630000	0	0.000000	1	0		0
0	1	0	0	713613000	0	0.000000	0	0		983000
0	1	0	0	731412000	0	0.000000	1	0		0
0	1	0	0	731852000	0	0.000000	0	0		440000
0	1	0	0	733049000	0	0.000000	1	0		0
0	1	0	0	733818000	0	0.000000	0	0		769000
0	1	0	0	740915000	0	0.000000	1	0		0
0	1	0	0	741569000	0	0.000000	0	0		654000
0	1	0	0	751830000	0	0.000000	1	0		0
0	1	0	0	752379000	0	0.000000	0	0		549000
0	1	0	0	754236000	0	0.000000	1	0		0
0	1	0	0	754781000	0	0.000000	0	0		545000
0	1	0	0	776187000	0	0.000000	1	0		0
0	1	0	0	776510000	0	0.000000	0	0		323000
0	1	0	0	779239000	0	0.000000	1	0		0
0	1	0	0	779571000	0	0.000000	0	0		332000
0	1	0	0	783390000	0	0.000000	1	0		0
0	1	0	0	783719000	0	0.000000	0	0		329000
0	1	0	0	785246000	0	0.000000	1	0		0
0	1	0	0	785575000	0	0.000000	0	0		329000
0	1	0	0	786995000	0	0.000000	1	0		0
0	1	0	0	787325000	0	0.000000	0	0		330000
0	1	0	0	790049000	0	0.000000	1	0		0
0	1	0	0	790493000	0	0.000000	0	0		444000
0	1	0	0	799551000	0	0.000000	1	0		0
0	1	0	0	799989000	0	0.000000	0	0		438000
0	1	0	0	801845000	0	0.000000	1	0		0
0	1	0	0	802283000	0	0.000000	0	0		438000
0	1	0	0	803045000	0	0.000000	1	0		0
0	1	0	0	806654000	0	0.000000	0	0		3609000
0	1	0	0	852403000	0	0.000000	1	0		0
0	1	0	0	852733000	0	0.000000	0	0		330000
0	1	0	0	854153000	0	0.000000	1	0		0
0	1	0	0	854698000	0	0.000000	0	0		545000
0	1	0	0	877195000	0	0.000000	1	0		0
0	1	0	0	877522000	0	0.000000	0	0		327000
0	1	0	0	878176000	0	0.000000	1	0		0
0	1	0	0	880583000	0	0.000000	0	0		2407000
0	1	0	0	881561000	0	0.000000	1	0		0
0	1	0	0	883526000	0	0.000000	0	0		1965000
0	1	0	0	886257000	0	0.000000	1	0		0
0	1	0	0	887241000	0	0.000000	0	0		984000
0	1	0	0	896740000	0	0.000000	1	0		0
0	1	0	0	897180000	0	0.000000	0	0		440000
0	1	0	0	902853000	0	0.000000	1	0		0
0	1	0	0	903405000	0	0.000000	0	0		552000
0	1	0	0	912356000	0	0.000000	1	0		0
0	1	0	1	914101000	914	0.000000	0	0		1745000
0	1	0	0	921638000	0	0.000000	1	0		0
0	1	0	1	924041000	924	0.000000	0	0		2403000
0	1	0	0	933541000	0	0.000000	1	0		0
0	1	0	0	934739000	0	0.000000	0	0		1198000
0	1	0	0	948501000	0	0.000000	1	0		0
0	1	0	0	949704000	0	0.000000	0	0		1203000
0	1	0	0	969578000	0	0.000000	1	0		0
0	1	0	0	971651000	0	0.000000	0	0		2073000
0	1	0	0	974491000	0	0.000000	1	0		0
0	1	0	0	975471000	0	0.000000	0	0		980000
0	1	0	0	980934000	0	0.000000	1	0		0
0	1	0	0	983770000	0	0.000000	0	0		2836000
0	1	0	0	985633000	0	0.000000	1	0		0
0	1	0	0	987265000	0	0.000000	0	0		1632000
0	1	0	0	991851000	0	0.000000	1	0		0
0	1	0	0	992508000	0	0.000000	0	0		657000
0	1	0	0	1015659000	0	0.000000	1	0		0
0	1	0	0	1016205000	0	0.000000	0	0		546000
0	1	0	0	1023959000	0	0.000000	1	0		0
0	1	0	0	1026033000	0	0.000000	0	0		2074000
0	1	0	0	1027234000	0	0.000000	1	0		0
0	1	0	0	1028652000	0	0.000000	0	0		1418000
0	1	0	0	1029966000	0	0.000000	1	0		0
0	1	0	0	1030619000	0	0.000000	0	0		653000
0	1	0	0	1036298000	0	0.000000	1	0		0
0	1	0	0	1036738000	0	0.000000	0	0		440000
0	1	0	0	1044709000	0	0.000000	1	0		0
0	1	0	0	1045905000	0	0.000000	0	0		1196000
0	1	0	0	1046451000	0	0.000000	1	0		0
0	1	0	0	1047109000	0	0.000000	0	0		658000
0	1	0	0	1050929000	0	0.000000	1	0		0
0	1	0	0	1051474000	0	0.000000	0	0		545000
0	1	0	0	1057372000	0	0.000000	1	0		0
0	1	0	0	1058026000	0	0.000000	0	0		654000
0	1	0	0	1060539000	0	0.000000	1	0		0
0	1	0	0	1060978000	0	0.000000	0	0		439000
0	1	0	0	1072987000	0	0.000000	1	0		0
0	1	0	0	1073425000	0	0.000000	0	0		438000
0	1	0	0	1073972000	0	0.000000	1	0		0
0	1	0	0	1074408000	0	0.000000	0	0		436000
0	1	0	0	1084457000	0	0.000000	1	0		0
0	1	0	0	1085000000	0	0.000000	0	0		543000
0	1	0	0	1097556000	0	0.000000	1	0		0
0	1	0	0	1100510000	0	0.000000	0	0		2954000
0	1	0	0	1103780000	0	0.000000	1	0		0
0	1	0	0	1104545000	0	0.000000	0	0		765000
0	1	0	0	1115356000	0	0.000000	1	0		0
0	1	0	0	1115793000	0	0.000000	0	0		437000
0	1	0	0	1122346000	0	0.000000	1	0		0
0	1	0	0	1122892000	0	0.000000	0	0		546000
0	1	0	0	1135452000	0	0.000000	1	0		0
0	1	0	0	1135888000	0	0.000000	0	0		436000
0	1	0	0	1170725000	0	0.000000	1	0		0
0	1	0	0	1171052000	0	0.000000	0	0		327000
0	1	0	0	1179352000	0	0.000000	1	0		0
0	1	0	0	1179783000	0	0.000000	0	0		431000
0	1	0	1	1182082000	1182	0.000000	1	0		0
0	1	0	0	1182513000	0	0.000000	0	0		431000
0	1	0	0	1202607000	0	0.000000	1	0		0
0	1	0	0	1202934000	0	0.000000	0	0		327000
0	1	0	0	1207520000	0	0.000000	1	0		0
0	1	0	0	1207848000	0	0.000000	0	0		328000
0	1	0	0	1216043000	0	0.000000	1	0		0
0	1	0	0	1216370000	0	0.000000	0	0		327000
0	1	0	0	1221066000	0	0.000000	1	0		0
0	1	0	0	1221721000	0	0.000000	0	0		655000
0	1	0	0	1221828000	0	0.000000	1	0		0
0	1	0	0	1223900000	0	0.000000	0	0		2072000
0	1	0	0	1237117000	0	0.000000	1	0		0
0	1	0	0	1237660000	0	0.000000	0	0		543000
0	1	0	0	1249566000	0	0.000000	1	0		0
0	1	0	0	1249890000	0	0.000000	0	0		324000
0	1	0	0	1256120000	0	0.000000	1	0		0
0	1	0	0	1256338000	0	0.000000	0	0		218000
0	1	0	0	1256879000	0	0.000000	1	0		0
0	1	0	0	1257539000	0	0.000000	0	0		660000
0	1	0	0	1269658000	0	0.000000	1	0		0
0	1	0	0	1271623000	0	0.000000	0	0		1965000
0	1	0	0	1279048000	0	0.000000	1	0		0
0	1	0	0	1279483000	0	0.000000	0	0		435000
0	1	0	0	1281235000	0	0.000000	1	0		0
0	1	0	0	1286585000	0	0.000000	0	0		5350000
0	1	0	0	1296846000	0	0.000000	1	0		0
0	1	0	0	1298489000	0	0.000000	0	0		1643000
							67			64768000
									total	64.77

## Sheet: pp04_01
joystick 1/0	button 1/0	frebble 1/0	marker 1/0	time	marker	joystick	button	frebble
0	1	0	0	778034000	0	0.000000	1	0
0	1	0	0	778253000	0	0.000000	0	0		219000
0	1	0	0	789612000	0	0.000000	1	0		0
0	1	0	0	789829000	0	0.000000	0	0		217000
0	1	0	0	852402000	0	0.000000	1	0		0
0	1	0	0	853817000	0	0.000000	0	0		1415000
0	1	0	0	857859000	0	0.000000	1	0		0
0	1	0	0	862558000	0	0.000000	0	0		4699000
0	1	0	1	878059000	878	0.000000	1	0		0
0	1	0	0	878498000	0	0.000000	0	0		439000
0	1	0	0	883852000	0	0.000000	1	0		0
0	1	0	1	886035000	886	0.000000	0	0		2183000
0	1	0	0	902958000	0	0.000000	1	0		0
0	1	0	0	905470000	0	0.000000	0	0		2512000
0	1	0	0	910601000	0	0.000000	1	0		0
0	1	0	1	914095000	914	0.000000	0	0		3494000
0	1	0	0	924362000	0	0.000000	1	0		0
0	1	0	0	924797000	0	0.000000	0	0		435000
0	1	0	0	926003000	0	0.000000	1	0		0
0	1	0	0	929492000	0	0.000000	0	0		3489000
0	1	0	0	932992000	0	0.000000	1	0		0
0	1	0	0	935935000	0	0.000000	0	0		2943000
0	1	0	0	948385000	0	0.000000	1	0		0
0	1	0	0	950682000	0	0.000000	0	0		2297000
0	1	0	0	969137000	0	0.000000	1	0		0
0	1	0	0	972629000	0	0.000000	0	0		3492000
0	1	0	0	974810000	0	0.000000	1	0		0
0	1	0	0	979615000	0	0.000000	0	0		4805000
0	1	0	0	981474000	0	0.000000	1	0		0
0	1	0	0	983218000	0	0.000000	0	0		1744000
0	1	0	0	985513000	0	0.000000	1	0		0
0	1	0	0	985952000	0	0.000000	0	0		439000
0	1	0	0	1015434000	0	0.000000	1	0		0
0	1	0	0	1017512000	0	0.000000	0	0		2078000
0	1	0	0	1023622000	0	0.000000	1	0		0
0	1	0	0	1028539000	0	0.000000	0	0		4917000
0	1	0	0	1038146000	0	0.000000	1	0		0
0	1	0	0	1039351000	0	0.000000	0	0		1205000
0	1	0	0	1053871000	0	0.000000	1	0		0
0	1	0	0	1054089000	0	0.000000	0	0		218000
0	1	0	0	1075166000	0	0.000000	1	0		0
0	1	0	0	1075716000	0	0.000000	0	0		550000
0	1	0	0	1113062000	0	0.000000	1	0		0
0	1	0	0	1113279000	0	0.000000	0	0		217000
0	1	0	0	1135445000	0	0.000000	1	0		0
0	1	0	0	1135995000	0	0.000000	0	0		550000
0	1	0	0	1136649000	0	0.000000	1	0		0
0	1	0	0	1137523000	0	0.000000	0	0		874000
0	1	0	0	1139158000	0	0.000000	1	0		0
0	1	0	0	1141558000	0	0.000000	0	0		2400000
0	1	0	0	1142217000	0	0.000000	1	0		0
0	1	0	0	1145598000	0	0.000000	0	0		3381000
0	1	0	0	1148439000	0	0.000000	1	0		0
0	1	0	0	1149859000	0	0.000000	0	0		1420000
0	1	0	0	1153352000	0	0.000000	1	0		0
0	1	0	1	1154006000	1154	0.000000	0	0		654000
0	1	0	0	1219308000	0	0.023438	1	0		0
0	1	0	0	1219531000	0	0.023438	0	0		223000
0	1	0	0	1258184000	0	0.023438	1	0		0
0	1	0	0	1260915000	0	0.023438	0	0		2731000
0	1	0	0	1268994000	0	0.023438	1	0		0
0	1	0	0	1275221000	0	0.023438	0	0		6227000
							31			62467000
									total	62.47

## Sheet: pp05_02
joystick 1/0	button 1/0	frebble 1/0	marker 1/0	time	marker	joystick	button	frebble
0	0	1	0	0.101000	0	0.000000	0	100
0	0	1	0	715142000	0	0.000000	0	136
0	0	1	0	715354000	0	0.000000	0	171		0
0	0	1	0	715574000	0	0.000000	0	188		0
0	0	1	0	715905000	0	0.000000	0	198		0
0	0	1	0	716125000	0	0.000000	0	208		0
0	0	1	0	716338000	0	0.000000	0	223		0
0	0	1	0	716559000	0	0.000000	0	233		0
0	0	1	0	716887000	0	0.000000	0	234		0
0	0	1	1	717107000	717	0.000000	0	229		0
0	0	1	0	717652000	0	0.000000	0	100		0
0	0	1	0	717867000	0	0.000000	0	263		0
0	0	1	0	718085000	0	0.000000	0	268		0
0	0	1	0	718412000	0	0.000000	0	292		0
0	0	1	0	718633000	0	0.000000	0	294		0
0	0	1	0	718852000	0	0.000000	0	309		0
0	0	1	0	719176000	0	0.000000	0	328		0
0	0	1	0	719397000	0	0.000000	0	329		0
0	0	1	0	719615000	0	0.000000	0	349		0
0	0	1	0	719837000	0	0.000000	0	346		0
0	0	1	0	720161000	0	0.000000	0	344		0
0	0	1	0	720380000	0	0.000000	0	328		0
0	0	1	0	720599000	0	0.000000	0	335		0
0	0	1	0	720924000	0	0.000000	0	348		0
0	0	1	0	721144000	0	0.000000	0	334		0
0	0	1	0	721363000	0	0.000000	0	332		0
0	0	1	0	721585000	0	0.000000	0	333		0
0	0	1	0	721912000	0	0.000000	0	322		0
0	0	1	0	722126000	0	0.000000	0	312		0
0	0	1	0	722456000	0	0.000000	0	338		0
0	0	1	0	722677000	0	0.000000	0	341		0
0	0	1	0	722896000	0	0.000000	0	340		0
0	0	1	0	723108000	0	0.000000	0	352		0
0	0	1	0	723440000	0	0.000000	0	370		0
0	0	1	0	723660000	0	0.000000	0	354		0
0	0	1	0	723875000	0	0.000000	0	357		0
0	0	1	0	724200000	0	0.000000	0	360		0
0	0	1	0	724420000	0	0.000000	0	357		0
0	0	1	0	724639000	0	0.000000	0	363		0
0	0	1	0	725184000	0	0.000000	0	100		0
0	0	1	0	725405000	0	0.000000	0	383		0
0	0	1	0	725729000	0	0.000000	0	404		0
0	0	1	0	725950000	0	0.000000	0	396		0
0	0	1	0	726168000	0	0.000000	0	388		0
0	0	1	0	726387000	0	0.000000	0	396		0
0	0	1	0	726717000	0	0.000000	0	399		0
0	0	1	0	726935000	0	0.000000	0	395		0
0	0	1	0	727148000	0	0.000000	0	405		0
0	0	1	0	727479000	0	0.000000	0	403		0
0	0	1	0	727698000	0	0.000000	0	393		0
0	0	1	0	727916000	0	0.000000	0	396		0
0	0	1	0	728137000	0	0.000000	0	392		0
0	0	1	0	728462000	0	0.000000	0	385		0
0	0	1	0	728682000	0	0.000000	0	380		0
0	0	1	0	728898000	0	0.000000	0	371		0
0	0	1	0	729224000	0	0.000000	0	100		0
0	0	1	0	729442000	0	0.000000	0	392		0
0	0	1	0	729661000	0	0.000000	0	394		0
0	0	1	0	729993000	0	0.000000	0	395		0
0	0	1	0	730206000	0	0.000000	0	399		0
0	0	1	0	730426000	0	0.000000	0	392		0
0	0	1	0	730754000	0	0.000000	0	394		0
0	0	1	0	730973000	0	0.000000	0	396		0
0	0	1	0	731412000	0	0.000000	0	398		0
0	0	1	0	731958000	0	0.000000	0	401		0
0	0	1	0	732176000	0	0.000000	0	476		0
0	0	1	0	732503000	0	0.000000	0	494		0
0	0	1	0	732718000	0	0.000000	0	452		0
0	0	1	0	732942000	0	0.000000	0	231		0
0	0	1	0	733267000	0	0.000000	0	225		0
0	0	1	0	733487000	0	0.000000	0	189		0
0	0	1	0	733700000	0	0.000000	0	224		0
0	0	1	0	733920000	0	0.000000	0	226		0
0	0	1	0	734251000	0	0.000000	0	223		0
0	0	1	0	734469000	0	0.000000	0	228		0
0	0	1	0	734687000	0	0.000000	0	286		0
0	0	1	0	735013000	0	0.000000	0	283		0
0	0	1	0	735234000	0	0.000000	0	287		0
0	0	1	0	735672000	0	0.000000	0	277		0
0	0	1	0	735996000	0	0.000000	0	286		0
0	0	1	0	736323000	0	0.000000	0	273		0
0	0	1	0	736435000	0	0.000000	0	270		0
0	0	1	0	736759000	0	0.000000	0	263		0
0	0	1	0	736979000	0	0.000000	0	262		0
0	0	1	0	737197000	0	0.000000	0	265		0
0	0	1	0	737418000	0	0.000000	0	252		0
0	0	1	0	737963000	0	0.000000	0	253		0
0	0	1	0	738289000	0	0.000000	0	252		0
0	0	1	0	738510000	0	0.000000	0	248		0
0	0	1	0	738724000	0	0.000000	0	259		0
0	0	1	0	739273000	0	0.000000	0	247		0
0	0	1	0	739493000	0	0.000000	0	259		0
0	0	1	0	739706000	0	0.000000	0	252		0
0	0	1	0	740039000	0	0.000000	0	255		0
0	0	1	0	740257000	0	0.000000	0	256		0
0	0	1	0	740801000	0	0.000000	0	245		0
0	0	1	0	741017000	0	0.000000	0	252		0
0	0	1	0	741239000	0	0.000000	0	248		0
0	0	1	0	741563000	0	0.000000	0	229		0
0	0	1	0	741783000	0	0.000000	0	218		0
0	0	1	0	742001000	0	0.000000	0	249		0
0	0	1	0	742218000	0	0.000000	0	260		0
0	0	1	0	742551000	0	0.000000	0	298		0
0	0	1	0	742766000	0	0.000000	0	316		0
0	0	1	0	742985000	0	0.000000	0	337		0
0	0	1	0	743315000	0	0.000000	0	352		0
0	0	1	0	743534000	0	0.000000	0	377		0
0	0	1	0	743752000	0	0.000000	0	392		0
0	0	1	0	744078000	0	0.000000	0	414		0
0	0	1	0	744296000	0	0.000000	0	443		0
0	0	1	0	744517000	0	0.000000	0	435		0
0	0	1	0	744735000	0	0.000000	0	421		0
0	0	1	0	745062000	0	0.000000	0	391		0
0	0	1	0	745276000	0	0.000000	0	370		0
0	0	1	0	745609000	0	0.000000	0	410		0
0	0	1	0	745827000	0	0.000000	0	411		0
0	0	1	0	746040000	0	0.000000	0	401		0
0	0	1	0	746261000	0	0.000000	0	412		0
0	0	1	0	746586000	0	0.000000	0	417		0
0	0	1	0	746807000	0	0.000000	0	397		0
0	0	1	0	747025000	0	0.000000	0	418		0
0	0	1	0	747244000	0	0.000000	0	421		0
0	0	1	0	747574000	0	0.000000	0	419		0
0	0	1	0	747788000	0	0.000000	0	421		0
0	0	1	0	748335000	0	0.000000	0	428		0
0	0	1	0	748553000	0	0.000000	0	423		0
0	0	1	0	748774000	0	0.000000	0	425		0
0	0	1	0	749098000	0	0.000000	0	419		0
0	0	1	0	749319000	0	0.000000	0	421		0
0	0	1	0	749649000	0	0.000000	0	413		0
0	0	1	0	749756000	0	0.000000	0	383		0
0	0	1	0	750081000	0	0.000000	0	394		0
0	0	1	0	750300000	0	0.000000	0	401		0
0	0	1	0	750520000	0	0.000000	0	407		0
0	0	1	0	750847000	0	0.000000	0	406		0
0	0	1	1	751066000	751	0.000000	0	410		0
0	0	1	0	751396000	0	0.000000	0	415		0
0	0	1	0	751503000	0	0.000000	0	406		0
0	0	1	0	751827000	0	0.000000	0	414		0
0	0	1	0	752048000	0	0.000000	0	409		0
0	0	1	0	752268000	0	0.000000	0	411		0
0	0	1	0	752596000	0	0.000000	0	399		0
0	0	1	0	752810000	0	0.000000	0	413		0
0	0	1	0	753143000	0	0.000000	0	414		0
0	0	1	0	753357000	0	0.000000	0	396		0
0	0	1	0	753576000	0	0.000000	0	425		0
0	0	1	0	753796000	0	0.000000	0	447		0
0	0	1	0	754121000	0	0.000000	0	455		0
0	0	1	0	754341000	0	0.000000	0	466		0
0	0	1	0	754559000	0	0.000000	0	461		0
0	0	1	0	754782000	0	0.000000	0	478		0
0	0	1	1	755105000	755	0.000000	0	472		0
0	0	1	0	755326000	0	0.000000	0	522		0
0	0	1	0	755650000	0	0.000000	0	451		324000		1
0	0	1	0	755871000	0	0.000000	0	282		0
0	0	1	0	756089000	0	0.000000	0	301		0
0	0	1	0	756310000	0	0.000000	0	220		0
0	0	1	0	756635000	0	0.000000	0	100		0
0	0	1	0	757835000	0	0.000000	0	153		0
0	0	1	0	758056000	0	0.000000	0	206		0
0	0	1	0	758384000	0	0.000000	0	286		0
0	0	1	0	758598000	0	0.000000	0	284		0
0	0	1	0	758926000	0	0.000000	0	283		0
0	0	1	0	759364000	0	0.000000	0	270		0
0	0	1	0	759800000	0	0.000000	0	266		0
0	0	1	0	760132000	0	0.000000	0	275		0
0	0	1	0	760348000	0	0.000000	0	240		0
0	0	1	0	760566000	0	0.000000	0	179		0
0	0	1	0	760892000	0	0.000000	0	174		0
0	0	1	0	761110000	0	0.000000	0	186		0
0	0	1	0	761332000	0	0.000000	0	192		0
0	0	1	0	761657000	0	0.000000	0	184		0
0	0	1	0	761879000	0	0.000000	0	201		0
0	0	1	0	762095000	0	0.000000	0	100		0
0	0	1	0	762424000	0	0.000000	0	121		0
0	0	1	0	762642000	0	0.000000	0	164		0
0	0	1	0	762857000	0	0.000000	0	178		0
0	0	1	0	763077000	0	0.000000	0	223		0
0	0	1	0	763408000	0	0.000000	0	209		0
0	0	1	0	763620000	0	0.000000	0	204		0
0	0	1	0	763845000	0	0.000000	0	190		0
0	0	1	0	764171000	0	0.000000	0	187		0
0	0	1	0	764389000	0	0.000000	0	185		0
0	0	1	0	764610000	0	0.000000	0	146		0
0	0	1	0	764934000	0	0.000000	0	176		0
0	0	1	0	765155000	0	0.000000	0	110		0
0	0	1	0	765371000	0	0.000000	0	100		0
0	0	1	0	766134000	0	0.000000	0	182		0
0	0	1	0	766354000	0	0.000000	0	231		0
0	0	1	0	766684000	0	0.000000	0	209		0
0	0	1	0	766900000	0	0.000000	0	200		0
0	0	1	0	767118000	0	0.000000	0	211		0
0	0	1	0	767446000	0	0.000000	0	215		0
0	0	1	0	767664000	0	0.000000	0	235		0
0	0	1	0	767885000	0	0.000000	0	237		0
0	0	1	0	768209000	0	0.000000	0	256		0
0	0	1	0	768431000	0	0.000000	0	266		0
0	0	1	0	768649000	0	0.000000	0	269		0
0	0	1	0	768977000	0	0.000000	0	287		0
0	0	1	0	769195000	0	0.000000	0	285		0
0	0	1	0	769410000	0	0.000000	0	302		0
0	0	1	0	769955000	0	0.000000	0	314		0
0	0	1	0	770175000	0	0.000000	0	319		0
0	0	1	0	770393000	0	0.000000	0	305		0
0	0	1	0	770720000	0	0.000000	0	344		0
0	0	1	0	770937000	0	0.000000	0	340		0
0	0	1	0	771158000	0	0.000000	0	349		0
0	0	1	0	771486000	0	0.000000	0	348		0
0	0	1	0	771702000	0	0.000000	0	353		0
0	0	1	0	771920000	0	0.000000	0	352		0
0	0	1	0	772139000	0	0.000000	0	359		0
0	0	1	0	772469000	0	0.000000	0	362		0
0	0	1	0	772689000	0	0.000000	0	354		0
0	0	1	0	772906000	0	0.000000	0	377		0
0	0	1	0	773231000	0	0.000000	0	367		0
0	0	1	0	773451000	0	0.000000	0	359		0
0	0	1	0	773667000	0	0.000000	0	373		0
0	0	1	0	773888000	0	0.000000	0	371		0
0	0	1	0	774218000	0	0.000000	0	369		0
0	0	1	0	774432000	0	0.000000	0	383		0
0	0	1	0	774655000	0	0.000000	0	434		0
0	0	1	0	774982000	0	0.000000	0	439		0
0	0	1	0	775200000	0	0.000000	0	512		0
0	0	1	0	775747000	0	0.000000	0	100		547000		1
0	0	1	0	775960000	0	0.000000	0	844		0
0	0	1	0	776180000	0	0.000000	0	681		220000		1
0	0	1	0	776507000	0	0.000000	0	584		327000
0	0	1	0	776727000	0	0.000000	0	338		220000
0	0	1	0	776944000	0	0.000000	0	100		0
0	0	1	0	778691000	0	0.000000	0	120		0
0	0	1	0	778914000	0	0.000000	0	157		0
0	0	1	0	779239000	0	0.000000	0	243		0
0	0	1	0	779457000	0	0.000000	0	391		0
0	0	1	0	779674000	0	0.000000	0	400		0
0	0	1	0	780006000	0	0.000000	0	362		0
0	0	1	0	780219000	0	0.000000	0	170		0
0	0	1	0	780439000	0	0.000000	0	100		0
0	0	1	0	781969000	0	0.000000	0	140		0
0	0	1	0	782299000	0	0.000000	0	185		0
0	0	1	0	782513000	0	0.000000	0	284		0
0	0	1	0	782731000	0	0.000000	0	435		0
0	0	1	0	782954000	0	0.000000	0	611		0
0	0	1	0	783279000	0	0.000000	0	411		325000		1
0	0	1	0	783499000	0	0.000000	0	100		0
0	0	1	0	784263000	0	0.000000	0	236		0
0	0	1	0	784480000	0	0.000000	0	234		0
0	0	1	0	784808000	0	0.000000	0	100		0
0	0	1	0	789068000	0	0.000000	0	301		0
0	0	1	0	789288000	0	0.000000	0	439		0
0	0	1	0	789508000	0	0.000000	0	112		0
0	0	1	0	789723000	0	0.000000	0	100		0
0	0	1	0	791251000	0	0.000000	0	243		0
0	0	1	0	791581000	0	0.000000	0	163		0
0	0	1	0	791800000	0	0.000000	0	100		0
0	0	1	0	794090000	0	0.000000	0	176		0
0	0	1	0	794308000	0	0.000000	0	195		0
0	0	1	0	794529000	0	0.000000	0	208		0
0	0	1	0	794855000	0	0.000000	0	227		0
0	0	1	0	795293000	0	0.000000	0	249		0
0	0	1	0	795620000	0	0.000000	0	243		0
0	0	1	0	795838000	0	0.000000	0	245		0
0	0	1	0	796058000	0	0.000000	0	249		0
0	0	1	0	796277000	0	0.000000	0	241		0
0	0	1	0	796602000	0	0.000000	0	249		0
0	0	1	0	796821000	0	0.000000	0	250		0
0	0	1	0	797039000	0	0.000000	0	270		0
0	0	1	0	797366000	0	0.000000	0	413		0
0	0	1	0	797584000	0	0.000000	0	583		0
0	0	1	0	797913000	0	0.000000	0	664		329000		1
0	0	1	0	798024000	0	0.000000	0	770		111000
0	0	1	0	798351000	0	0.000000	0	841		327000
0	0	1	0	798675000	0	0.000000	0	864		324000
0	0	1	0	798789000	0	0.000000	0	225		114000
0	0	1	0	799112000	0	0.000000	0	100		0
0	0	1	0	800093000	0	0.000000	0	202		0
0	0	1	0	800317000	0	0.000000	0	144		0
0	0	1	0	800643000	0	0.000000	0	100		0
0	0	1	0	800861000	0	0.000000	0	205		0
0	0	1	0	801081000	0	0.000000	0	191		0
0	0	1	0	801299000	0	0.000000	0	152		0
0	0	1	0	801626000	0	0.000000	0	195		0
0	0	1	0	801844000	0	0.000000	0	247		0
0	0	1	0	802059000	0	0.000000	0	256		0
0	0	1	0	802391000	0	0.000000	0	233		0
0	0	1	0	802611000	0	0.000000	0	261		0
0	0	1	0	802824000	0	0.000000	0	268		0
0	0	1	0	803372000	0	0.000000	0	313		0
0	0	1	0	803590000	0	0.000000	0	317		0
0	0	1	0	803919000	0	0.000000	0	337		0
0	0	1	0	804137000	0	0.000000	0	291		0
0	0	1	0	804358000	0	0.000000	0	281		0
0	0	1	0	804898000	0	0.000000	0	277		0
0	0	1	0	805118000	0	0.000000	0	284		0
0	0	1	0	805444000	0	0.000000	0	338		0
0	0	1	0	805662000	0	0.000000	0	337		0
0	0	1	0	805996000	0	0.000000	0	351		0
0	0	1	0	806102000	0	0.000000	0	342		0
0	0	1	0	806434000	0	0.000000	0	343		0
0	0	1	0	806647000	0	0.000000	0	349		0
0	0	1	0	806865000	0	0.000000	0	348		0
0	0	1	0	807413000	0	0.000000	0	343		0
0	0	1	0	807634000	0	0.000000	0	350		0
0	0	1	0	807852000	0	0.000000	0	344		0
0	0	1	0	808181000	0	0.000000	0	346		0
0	0	1	0	808612000	0	0.000000	0	342		0
0	0	1	0	808944000	0	0.000000	0	343		0
0	0	1	0	809159000	0	0.000000	0	314		0
0	0	1	0	809379000	0	0.000000	0	321		0
0	0	1	0	809597000	0	0.000000	0	318		0
0	0	1	0	809924000	0	0.000000	0	319		0
0	0	1	0	810361000	0	0.000000	0	343		0
0	0	1	0	810686000	0	0.000000	0	346		0
0	0	1	0	810906000	0	0.000000	0	339		0
0	0	1	0	811232000	0	0.000000	0	349		0
0	0	1	0	811453000	0	0.000000	0	343		0
0	0	1	0	811671000	0	0.000000	0	342		0
0	0	1	0	811997000	0	0.000000	0	343		0
0	0	1	0	812436000	0	0.000000	0	347		0
0	0	1	0	812655000	0	0.000000	0	313		0
0	0	1	0	812982000	0	0.000000	0	348		0
0	0	1	0	813198000	0	0.000000	0	347		0
0	0	1	0	813417000	0	0.000000	0	345		0
0	0	1	0	813749000	0	0.000000	0	339		0
0	0	1	0	813962000	0	0.000000	0	344		0
0	0	1	0	814183000	0	0.000000	0	348		0
0	0	1	0	814401000	0	0.000000	0	342		0
0	0	1	0	814622000	0	0.000000	0	349		0
0	0	1	0	814946000	0	0.000000	0	348		0
0	0	1	0	815163000	0	0.000000	0	349		0
0	0	1	0	815387000	0	0.000000	0	350		0
0	0	1	0	815715000	0	0.000000	0	347		0
0	0	1	0	815933000	0	0.000000	0	350		0
0	0	1	0	816151000	0	0.000000	0	342		0
0	0	1	0	816476000	0	0.000000	0	353		0
0	0	1	0	816695000	0	0.000000	0	347		0
0	0	1	0	817238000	0	0.000000	0	342		0
0	0	1	0	817458000	0	0.000000	0	344		0
0	0	1	0	817676000	0	0.000000	0	349		0
0	0	1	0	817897000	0	0.000000	0	342		0
0	0	1	0	818226000	0	0.000000	0	355		0
0	0	1	0	818442000	0	0.000000	0	362		0
0	0	1	0	818771000	0	0.000000	0	360		0
0	0	1	0	818985000	0	0.000000	0	344		0
0	0	1	0	819425000	0	0.000000	0	346		0
0	0	1	0	819752000	0	0.000000	0	339		0
0	0	1	0	819971000	0	0.000000	0	350		0
0	0	1	0	820189000	0	0.000000	0	346		0
0	0	1	0	820734000	0	0.000000	0	343		0
0	0	1	0	820952000	0	0.000000	0	340		0
0	0	1	0	821280000	0	0.000000	0	311		0
0	0	1	0	821498000	0	0.000000	0	303		0
0	0	1	0	821719000	0	0.000000	0	310		0
0	0	1	0	821937000	0	0.000000	0	307		0
0	0	1	0	822157000	0	0.000000	0	308		0
0	0	1	0	822482000	0	0.000000	0	309		0
0	0	1	0	822922000	0	0.000000	0	314		0
0	0	1	0	823250000	0	0.000000	0	305		0
0	0	1	0	823463000	0	0.000000	0	313		0
0	0	1	0	823681000	0	0.000000	0	310		0
0	0	1	0	824008000	0	0.000000	0	309		0
0	0	1	0	824229000	0	0.000000	0	310		0
0	0	1	0	824554000	0	0.000000	0	301		0
0	0	1	0	824772000	0	0.000000	0	303		0
0	0	1	0	824993000	0	0.000000	0	262		0
0	0	1	0	825212000	0	0.000000	0	274		0
0	0	1	0	825432000	0	0.000000	0	267		0
0	0	1	0	825757000	0	0.000000	0	265		0
0	0	1	0	825976000	0	0.000000	0	264		0
0	0	1	0	826524000	0	0.000000	0	271		0
0	0	1	0	826743000	0	0.000000	0	267		0
0	0	1	0	827070000	0	0.000000	0	305		0
0	0	1	0	827288000	0	0.000000	0	302		0
0	0	1	0	827506000	0	0.000000	0	303		0
0	0	1	0	827945000	0	0.000000	0	304		0
0	0	1	0	828273000	0	0.000000	0	306		0
0	0	1	0	828492000	0	0.000000	0	298		0
0	0	1	0	828704000	0	0.000000	0	308		0
0	0	1	0	829036000	0	0.000000	0	304		0
0	0	1	0	829256000	0	0.000000	0	306		0
0	0	1	0	829581000	0	0.000000	0	320		0
0	0	1	0	829801000	0	0.000000	0	316		0
0	0	1	1	830020000	830	0.000000	0	318		0
0	0	1	0	830238000	0	0.000000	0	314		0
0	0	1	0	830561000	0	0.000000	0	346		0
0	0	1	0	831000000	0	0.000000	0	360		0
0	0	1	0	831329000	0	0.000000	0	356		0
0	0	1	0	831543000	0	0.000000	0	360		0
0	0	1	0	831873000	0	0.000000	0	489		0
0	0	1	0	831980000	0	0.000000	0	467		0
0	0	1	0	832311000	0	0.000000	0	472		0
0	0	1	0	832531000	0	0.000000	0	676		0
0	0	1	0	832750000	0	0.000000	0	833		219000		1
0	0	1	1	833075000	833	0.000000	0	868		325000
0	0	1	0	833291000	0	0.000000	0	877		216000
0	0	1	0	833509000	0	0.000000	0	673		218000
0	0	1	0	833730000	0	0.000000	0	100		221000
0	0	1	0	834824000	0	0.000000	0	302		0
0	0	1	0	835042000	0	0.000000	0	342		0
0	0	1	0	835261000	0	0.000000	0	151		0
0	0	1	0	835588000	0	0.000000	0	242		0
0	0	1	0	835809000	0	0.000000	0	164		0
0	0	1	0	836021000	0	0.000000	0	172		0
0	0	1	0	836353000	0	0.000000	0	306		0
0	0	1	0	836566000	0	0.000000	0	369		0
0	0	1	0	836790000	0	0.000000	0	353		0
0	0	1	0	837116000	0	0.000000	0	312		0
0	0	1	0	837332000	0	0.000000	0	193		0
0	0	1	0	837552000	0	0.000000	0	334		0
0	0	1	0	837882000	0	0.000000	0	321		0
0	0	1	0	838096000	0	0.000000	0	296		0
0	0	1	0	838314000	0	0.000000	0	327		0
0	0	1	0	838646000	0	0.000000	0	338		0
0	0	1	0	838864000	0	0.000000	0	374		0
0	0	1	0	839084000	0	0.000000	0	363		0
0	0	1	0	839299000	0	0.000000	0	389		0
0	0	1	0	839627000	0	0.000000	0	472		0
0	0	1	0	839846000	0	0.000000	0	501		0
0	0	1	0	840064000	0	0.000000	0	473		218000		1
0	0	1	0	840285000	0	0.000000	0	463		0
0	0	1	0	840612000	0	0.000000	0	451		0
0	0	1	0	840826000	0	0.000000	0	456		0
0	0	1	1	841044000	841	0.000000	0	470		0
0	0	1	0	841377000	0	0.000000	0	507		0
0	0	1	0	841589000	0	0.000000	0	502		212000		1
0	0	1	0	841808000	0	0.000000	0	645		219000
0	0	1	0	842026000	0	0.000000	0	836		218000
0	0	1	0	842359000	0	0.000000	0	847		333000
0	0	1	0	842572000	0	0.000000	0	100		213000
0	0	1	0	847158000	0	0.000000	0	132		0
0	0	1	0	847380000	0	0.000000	0	177		0
0	0	1	0	847598000	0	0.000000	0	122		0
0	0	1	0	847819000	0	0.000000	0	133		0
0	0	1	0	848143000	0	0.000000	0	189		0
0	0	1	0	848365000	0	0.000000	0	162		0
0	0	1	0	848582000	0	0.000000	0	138		0
0	0	1	0	848909000	0	0.000000	0	147		0
0	0	1	0	849127000	0	0.000000	0	149		0
0	0	1	0	849349000	0	0.000000	0	151		0
0	0	1	0	849565000	0	0.000000	0	140		0
0	0	1	0	849890000	0	0.000000	0	147		0
0	0	1	0	850110000	0	0.000000	0	174		0
0	0	1	0	850435000	0	0.000000	0	168		0
0	0	1	0	850656000	0	0.000000	0	161		0
0	0	1	0	850874000	0	0.000000	0	154		0
0	0	1	0	851201000	0	0.000000	0	162		0
0	0	1	0	851419000	0	0.000000	0	154		0
0	0	1	0	851642000	0	0.000000	0	162		0
0	0	1	0	851860000	0	0.000000	0	143		0
0	0	1	0	852406000	0	0.000000	0	150		0
0	0	1	0	852625000	0	0.000000	0	218		0
0	0	1	0	852950000	0	0.000000	0	260		0
0	0	1	0	853170000	0	0.000000	0	393		0
0	0	1	0	853388000	0	0.000000	0	286		0
0	0	1	0	853604000	0	0.000000	0	311		0
0	0	1	0	853931000	0	0.000000	0	342		0
0	0	1	0	854149000	0	0.000000	0	696		0
0	0	1	0	854371000	0	0.000000	0	778		222000		1
0	0	1	0	854696000	0	0.000000	0	795		325000
0	0	1	0	854917000	0	0.000000	0	303		221000
0	0	1	0	855135000	0	0.000000	0	100		0
0	0	1	0	857647000	0	0.000000	0	136		0
0	0	1	0	857971000	0	0.000000	0	116		0
0	0	1	0	858192000	0	0.000000	0	145		0
0	0	1	0	858410000	0	0.000000	0	118		0
0	0	1	0	858630000	0	0.000000	0	100		0
0	0	1	0	858952000	0	0.000000	0	201		0
0	0	1	0	859171000	0	0.000000	0	214		0
0	0	1	0	859393000	0	0.000000	0	257		0
0	0	1	0	859722000	0	0.000000	0	247		0
0	0	1	0	859935000	0	0.000000	0	257		0
0	0	1	0	860267000	0	0.000000	0	247		0
0	0	1	0	860486000	0	0.000000	0	256		0
0	0	1	0	860702000	0	0.000000	0	275		0
0	0	1	0	860923000	0	0.000000	0	259		0
0	0	1	0	861141000	0	0.000000	0	260		0
0	0	1	0	861468000	0	0.000000	0	254		0
0	0	1	0	861682000	0	0.000000	0	262		0
0	0	1	0	861901000	0	0.000000	0	265		0
0	0	1	0	862233000	0	0.000000	0	271		0
0	0	1	0	862446000	0	0.000000	0	269		0
0	0	1	0	862666000	0	0.000000	0	276		0
0	0	1	0	862998000	0	0.000000	0	286		0
0	0	1	0	863211000	0	0.000000	0	282		0
0	0	1	0	863431000	0	0.000000	0	292		0
0	0	1	0	863760000	0	0.000000	0	289		0
0	0	1	0	863978000	0	0.000000	0	290		0
0	0	1	0	864199000	0	0.000000	0	292		0
0	0	1	0	864523000	0	0.000000	0	100		0
0	0	1	0	864745000	0	0.000000	0	298		0
0	0	1	0	864963000	0	0.000000	0	290		0
0	0	1	0	865290000	0	0.000000	0	303		0
0	0	1	0	865504000	0	0.000000	0	293		0
0	0	1	0	865723000	0	0.000000	0	302		0
0	0	1	0	865943000	0	0.000000	0	283		0
0	0	1	0	866268000	0	0.000000	0	345		0
0	0	1	0	866488000	0	0.000000	0	363		0
0	0	1	0	866706000	0	0.000000	0	340		0
0	0	1	0	866927000	0	0.000000	0	347		0
0	0	1	0	867252000	0	0.000000	0	338		0
0	0	1	0	867800000	0	0.000000	0	342		0
0	0	1	0	868021000	0	0.000000	0	347		0
0	0	1	0	868239000	0	0.000000	0	353		0
0	0	1	0	868452000	0	0.000000	0	349		0
0	0	1	0	868673000	0	0.000000	0	357		0
0	0	1	0	868999000	0	0.000000	0	360		0
0	0	1	0	869219000	0	0.000000	0	367		0
0	0	1	0	869547000	0	0.000000	0	369		0
0	0	1	0	869766000	0	0.000000	0	371		0
0	0	1	0	870096000	0	0.000000	0	374		0
0	0	1	0	870203000	0	0.000000	0	370		0
0	0	1	0	870533000	0	0.000000	0	365		0
0	0	1	0	870747000	0	0.000000	0	360		0
0	0	1	0	870965000	0	0.000000	0	369		0
0	0	1	0	871298000	0	0.000000	0	370		0
0	0	1	0	871513000	0	0.000000	0	373		0
0	0	1	0	871950000	0	0.000000	0	371		0
0	0	1	0	872275000	0	0.000000	0	373		0
0	0	1	0	872495000	0	0.000000	0	374		0
0	0	1	0	872713000	0	0.000000	0	372		0
0	0	1	0	873044000	0	0.000000	0	375		0
0	0	1	0	873264000	0	0.000000	0	381		0
0	0	1	0	873585000	0	0.000000	0	389		0
0	0	1	0	873804000	0	0.000000	0	373		0
0	0	1	0	874024000	0	0.000000	0	377		0
0	0	1	0	874356000	0	0.000000	0	374		0
0	0	1	0	874463000	0	0.000000	0	368		0
0	0	1	0	874787000	0	0.000000	0	373		0
0	0	1	1	875008000	875	0.000000	0	369		0
0	0	1	0	875226000	0	0.000000	0	378		0
0	0	1	0	875774000	0	0.000000	0	368		0
0	0	1	0	875992000	0	0.000000	0	357		0
0	0	1	0	876318000	0	0.000000	0	341		0
0	0	1	0	876538000	0	0.000000	0	351		0
0	0	1	0	876757000	0	0.000000	0	352		0
0	0	1	0	877080000	0	0.000000	0	354		0
0	0	1	0	877300000	0	0.000000	0	348		0
0	0	1	0	877520000	0	0.000000	0	353		0
0	0	1	0	877847000	0	0.000000	0	351		0
0	0	1	1	878067000	878	0.000000	0	350		0
0	0	1	0	878281000	0	0.000000	0	351		0
0	0	1	0	878832000	0	0.000000	0	358		0
0	0	1	1	879050000	879	0.000000	0	357		0
0	0	1	0	879264000	0	0.000000	0	379		0
0	0	1	0	879595000	0	0.000000	0	375		0
0	0	1	0	879815000	0	0.000000	0	377		0
0	0	1	0	880030000	0	0.000000	0	368		0
0	0	1	0	880248000	0	0.000000	0	359		0
0	0	1	0	880575000	0	0.000000	0	381		0
0	0	1	0	880793000	0	0.000000	0	395		0
0	0	1	0	881121000	0	0.000000	0	443		0
0	0	1	0	881339000	0	0.000000	0	472		0
0	0	1	0	881669000	0	0.000000	0	495		0
0	0	1	0	881775000	0	0.000000	0	743		0
0	0	1	0	882325000	0	0.000000	0	100		550000		1
0	0	1	0	882544000	0	0.000000	0	866		0
0	0	1	0	882869000	0	0.000000	0	473		325000		1
0	0	1	1	883091000	883	0.000000	0	410		0
0	0	1	0	883304000	0	0.000000	0	436		0
0	0	1	0	883632000	0	0.000000	0	437		0
0	0	1	0	883852000	0	0.000000	0	442		0
0	0	1	1	884070000	884	0.000000	0	456		0
0	0	1	0	884398000	0	0.000000	0	451		0
0	0	1	0	884616000	0	0.000000	0	454		0
0	0	1	0	884837000	0	0.000000	0	458		0
0	0	1	0	885054000	0	0.000000	0	459		0
0	0	1	0	885381000	0	0.000000	0	465		0
0	0	1	0	885599000	0	0.000000	0	461		0
0	0	1	0	885818000	0	0.000000	0	465		0
0	0	1	0	886143000	0	0.000000	0	461		0
0	0	1	0	886582000	0	0.000000	0	458		0
0	0	1	0	886800000	0	0.000000	0	459		0
0	0	1	0	887347000	0	0.000000	0	467		0
0	0	1	0	887673000	0	0.000000	0	468		0
0	0	1	0	887891000	0	0.000000	0	467		0
0	0	1	0	888113000	0	0.000000	0	466		0
0	0	1	0	888551000	0	0.000000	0	467		0
0	0	1	0	888876000	0	0.000000	0	468		0
0	0	1	1	889096000	889	0.000000	0	464		0
0	0	1	0	889421000	0	0.000000	0	471		0
0	0	1	0	889640000	0	0.000000	0	470		0
0	0	1	0	889859000	0	0.000000	0	472		0
0	0	1	0	890621000	0	0.000000	0	474		0
0	0	1	0	890842000	0	0.000000	0	475		0
0	0	1	0	891170000	0	0.000000	0	477		0
0	0	1	0	891391000	0	0.000000	0	476		0
0	0	1	0	891825000	0	0.000000	0	478		0
0	0	1	0	892371000	0	0.000000	0	479		0
0	0	1	0	892590000	0	0.000000	0	476		0
0	0	1	0	892915000	0	0.000000	0	480		0
0	0	1	0	893135000	0	0.000000	0	478		0
0	0	1	0	893353000	0	0.000000	0	480		0
0	0	1	0	893899000	0	0.000000	0	479		0
0	0	1	0	894338000	0	0.000000	0	477		0
0	0	1	0	894665000	0	0.000000	0	483		0
0	0	1	0	894883000	0	0.000000	0	481		0
0	0	1	0	895103000	0	0.000000	0	482		0
0	0	1	0	895429000	0	0.000000	0	481		0
0	0	1	0	895862000	0	0.000000	0	482		0
0	0	1	0	896194000	0	0.000000	0	484		0
0	0	1	0	896413000	0	0.000000	0	489		0
0	0	1	0	896632000	0	0.000000	0	488		0
0	0	1	0	896957000	0	0.000000	0	490		0
0	0	1	0	897173000	0	0.000000	0	486		0
0	0	1	0	897394000	0	0.000000	0	491		0
0	0	1	0	897723000	0	0.000000	0	486		0
0	0	1	0	897937000	0	0.000000	0	485		0
0	0	1	0	898156000	0	0.000000	0	490		0
0	0	1	0	898488000	0	0.000000	0	485		0
0	0	1	0	898706000	0	0.000000	0	490		0
0	0	1	0	899139000	0	0.000000	0	489		0
0	0	1	0	899470000	0	0.000000	0	492		0
0	0	1	0	899687000	0	0.000000	0	493		0
0	0	1	0	899905000	0	0.000000	0	495		0
0	0	1	0	900232000	0	0.000000	0	492		0
0	0	1	0	900671000	0	0.000000	0	493		0
0	0	1	0	900889000	0	0.000000	0	494		0
0	0	1	0	901216000	0	0.000000	0	492		0
0	0	1	0	901431000	0	0.000000	0	494		0
0	0	1	0	901650000	0	0.000000	0	496		0
0	0	1	0	901982000	0	0.000000	0	491		0
0	0	1	0	902195000	0	0.000000	0	494		0
0	0	1	0	902415000	0	0.000000	0	495		0
0	0	1	0	902747000	0	0.000000	0	494		0
0	0	1	0	903178000	0	0.000000	0	496		0
0	0	1	0	903399000	0	0.000000	0	500		0
0	0	1	0	903725000	0	0.000000	0	493		326000		1
0	0	1	0	903946000	0	0.000000	0	498		0
0	0	1	0	904271000	0	0.000000	0	507		0
0	0	1	0	904926000	0	0.000000	0	503		655000
0	0	1	0	905256000	0	0.000000	0	509		330000
0	0	1	0	905475000	0	0.000000	0	498		219000
0	0	1	0	905693000	0	0.000000	0	540		0
0	0	1	0	905913000	0	0.000000	0	607		220000
0	0	1	0	906238000	0	0.000000	0	613		325000
0	0	1	0	906455000	0	0.000000	0	625		217000
0	0	1	0	906781000	0	0.000000	0	642		326000
0	0	1	0	907000000	0	0.000000	0	708		219000
0	0	1	0	907220000	0	0.000000	0	822		220000
0	0	1	0	907549000	0	0.000000	0	900		329000
0	0	1	0	909731000	0	0.000000	0	535		2182000
0	0	1	0	909950000	0	0.000000	0	374		219000
0	0	1	0	910282000	0	0.000000	0	409		0
0	0	1	0	910496000	0	0.000000	0	414		0
0	0	1	0	910714000	0	0.000000	0	213		0
0	0	1	0	911041000	0	0.000000	0	109		0
0	0	1	0	911259000	0	0.000000	0	112		0
0	0	1	0	911483000	0	0.000000	0	189		0
0	0	1	0	911806000	0	0.000000	0	278		0
0	0	1	0	912027000	0	0.000000	0	293		0
0	0	1	0	912245000	0	0.000000	0	324		0
0	0	1	0	912465000	0	0.000000	0	300		0
0	0	1	0	912790000	0	0.000000	0	311		0
0	0	1	0	913009000	0	0.000000	0	314		0
0	0	1	0	913226000	0	0.000000	0	398		0
0	0	1	0	913553000	0	0.000000	0	416		0
0	0	1	0	913778000	0	0.000000	0	385		0
0	0	1	0	913993000	0	0.000000	0	384		0
0	0	1	0	914317000	0	0.000000	0	402		0
0	0	1	0	914535000	0	0.000000	0	420		0
0	0	1	0	914756000	0	0.000000	0	407		0
0	0	1	0	914974000	0	0.000000	0	429		0
0	0	1	0	915301000	0	0.000000	0	422		0
0	0	1	0	915521000	0	0.000000	0	531		0
0	0	1	0	915737000	0	0.000000	0	690		216000		1
0	0	1	0	916069000	0	0.000000	0	864		332000
0	0	1	0	916282000	0	0.000000	0	899		213000
0	0	1	0	916611000	0	0.000000	0	900		329000
0	0	1	0	917050000	0	0.000000	0	896		439000
0	0	1	0	917268000	0	0.000000	0	891		218000
0	0	1	0	917489000	0	0.000000	0	866		221000
0	0	1	0	917812000	0	0.000000	0	641		323000
0	0	1	0	918033000	0	0.000000	0	601		221000
0	0	1	0	918251000	0	0.000000	0	581		218000
0	0	1	0	918580000	0	0.000000	0	495		329000
0	0	1	0	918798000	0	0.000000	0	334		0
0	0	1	0	919018000	0	0.000000	0	345		0
0	0	1	0	919231000	0	0.000000	0	420		0
0	0	1	0	919563000	0	0.000000	0	447		0
0	0	1	0	919782000	0	0.000000	0	518		0
0	0	1	0	920000000	0	0.000000	0	490		218000		1
0	0	1	0	920326000	0	0.000000	0	504		0
0	0	1	0	920544000	0	0.000000	0	527		218000
0	0	1	0	920871000	0	0.000000	0	542		327000
0	0	1	0	920983000	0	0.000000	0	540		112000
0	0	1	0	921312000	0	0.000000	0	565		329000
0	0	1	0	921638000	0	0.000000	0	580		326000
0	0	1	0	921748000	0	0.000000	0	584		110000
0	0	1	0	922073000	0	0.000000	0	577		325000
0	0	1	0	922293000	0	0.000000	0	615		220000
0	0	1	0	922620000	0	0.000000	0	633		327000
0	0	1	0	922839000	0	0.000000	0	833		219000
0	0	1	0	923052000	0	0.000000	0	875		213000
0	0	1	0	923276000	0	0.000000	0	885		224000
0	0	1	0	923601000	0	0.000000	0	887		325000
0	0	1	0	923821000	0	0.000000	0	897		220000
0	0	1	0	924365000	0	0.000000	0	891		544000
0	0	1	0	924586000	0	0.000000	0	872		221000
0	0	1	0	924804000	0	0.000000	0	646		218000
0	0	1	0	925024000	0	0.000000	0	398		220000
0	0	1	0	925456000	0	0.000000	0	259		0
0	0	1	0	925565000	0	0.000000	0	149		0
0	0	1	0	925786000	0	0.000000	0	100		0
0	0	1	0	926768000	0	0.000000	0	134		0
0	0	1	0	927099000	0	0.000000	0	126		0
0	0	1	0	927313000	0	0.000000	0	144		0
0	0	1	0	927641000	0	0.000000	0	150		0
0	0	1	0	927863000	0	0.000000	0	158		0
0	0	1	1	928075000	928	0.000000	0	174		0
0	0	1	0	928408000	0	0.000000	0	194		0
0	0	1	0	928844000	0	0.000000	0	100		0
0	0	1	0	929063000	0	0.000000	0	239		0
0	0	1	0	929388000	0	0.000000	0	551		0
0	0	1	0	929607000	0	0.000000	0	433		219000		1
0	0	1	0	929827000	0	0.000000	0	368		0
0	0	1	0	930153000	0	0.000000	0	347		0
0	0	1	0	930371000	0	0.000000	0	371		0
0	0	1	0	930592000	0	0.000000	0	380		0
0	0	1	0	930918000	0	0.000000	0	446		0
0	0	1	0	931139000	0	0.000000	0	489		0
0	0	1	0	931351000	0	0.000000	0	531		0
0	0	1	0	931570000	0	0.000000	0	544		219000		1
0	0	1	0	931898000	0	0.000000	0	527		328000
0	0	1	0	932117000	0	0.000000	0	552		219000
0	0	1	0	932663000	0	0.000000	0	555		546000
0	0	1	0	932883000	0	0.000000	0	558		220000
0	0	1	0	933101000	0	0.000000	0	562		218000
0	0	1	0	933322000	0	0.000000	0	564		221000
0	0	1	0	933646000	0	0.000000	0	557		324000
0	0	1	0	933870000	0	0.000000	0	598		224000
0	0	1	0	934194000	0	0.000000	0	630		324000
0	0	1	0	934415000	0	0.000000	0	753		221000
0	0	1	0	934633000	0	0.000000	0	792		218000
0	0	1	0	934960000	0	0.000000	0	887		327000
0	0	1	0	935178000	0	0.000000	0	900		218000
0	0	1	0	935942000	0	0.000000	0	890		764000
0	0	1	0	936160000	0	0.000000	0	664		218000
0	0	1	0	936380000	0	0.000000	0	449		220000
0	0	1	0	936593000	0	0.000000	0	201		0
0	0	1	0	936922000	0	0.000000	0	100		0
0	0	1	0	938123000	0	0.000000	0	118		0
0	0	1	0	938453000	0	0.000000	0	137		0
0	0	1	0	938674000	0	0.000000	0	146		0
0	0	1	0	938892000	0	0.000000	0	145		0
0	0	1	0	939105000	0	0.000000	0	204		0
0	0	1	0	939545000	0	0.000000	0	230		0
0	0	1	0	939652000	0	0.000000	0	218		0
0	0	1	0	939874000	0	0.000000	0	237		0
0	0	1	0	940306000	0	0.000000	0	274		0
0	0	1	0	940418000	0	0.000000	0	390		0
0	0	1	0	940636000	0	0.000000	0	342		0
0	0	1	0	940963000	0	0.000000	0	348		0
0	0	1	0	941181000	0	0.000000	0	351		0
0	0	1	0	941402000	0	0.000000	0	370		0
0	0	1	0	941726000	0	0.000000	0	392		0
0	0	1	0	941944000	0	0.000000	0	383		0
0	0	1	0	942162000	0	0.000000	0	403		0
0	0	1	0	942381000	0	0.000000	0	561		0
0	0	1	0	942713000	0	0.000000	0	775		332000		1
0	0	1	0	942929000	0	0.000000	0	841		216000
0	0	1	0	943254000	0	0.000000	0	868		325000
0	0	1	0	943473000	0	0.000000	0	873		219000
0	0	1	0	943693000	0	0.000000	0	882		220000
0	0	1	0	943913000	0	0.000000	0	886		220000
0	0	1	0	944134000	0	0.000000	0	878		221000
0	0	1	0	944456000	0	0.000000	0	263		322000
0	0	1	0	944676000	0	0.000000	0	100		0
0	0	1	0	948719000	0	0.000000	0	127		0
0	0	1	0	948932000	0	0.000000	0	159		0
0	0	1	0	949264000	0	0.000000	0	465		0
0	0	1	0	949484000	0	0.000000	0	454		0
0	0	1	0	949697000	0	0.000000	0	711		0
0	0	1	0	950026000	0	0.000000	0	863		329000
0	0	1	0	950247000	0	0.000000	0	867		221000		1
0	0	1	0	950464000	0	0.000000	0	873		217000
0	0	1	0	950685000	0	0.000000	0	881		221000
0	0	1	0	951338000	0	0.000000	0	198		653000
0	0	1	0	951444000	0	0.000000	0	100		0
0	0	1	0	953300000	0	0.000000	0	104		0
0	0	1	0	953632000	0	0.000000	0	107		0
0	0	1	0	953738000	0	0.000000	0	111		0
0	0	1	0	953957000	0	0.000000	0	114		0
0	0	1	0	954287000	0	0.000000	0	118		0
0	0	1	0	954508000	0	0.000000	0	137		0
0	0	1	0	954726000	0	0.000000	0	141		0
0	0	1	0	955271000	0	0.000000	0	144		0
0	0	1	0	955491000	0	0.000000	0	140		0
0	0	1	0	955816000	0	0.000000	0	149		0
0	0	1	0	956036000	0	0.000000	0	137		0
0	0	1	0	956249000	0	0.000000	0	140		0
0	0	1	0	956473000	0	0.000000	0	427		0
0	0	1	0	956799000	0	0.000000	0	796		0
0	0	1	1	957017000	957	0.000000	0	885		218000		1
0	0	1	0	957344000	0	0.000000	0	899		327000
0	0	1	0	957456000	0	0.000000	0	900		112000
0	0	1	0	958216000	0	0.000000	0	652		760000
0	0	1	0	958548000	0	0.000000	0	511		332000
0	0	1	0	958762000	0	0.000000	0	164		214000
0	0	1	0	958982000	0	0.000000	0	100		0
0	0	1	0	960400000	0	0.000000	0	288		0
0	0	1	0	960514000	0	0.000000	0	248		0
0	0	1	0	960838000	0	0.000000	0	242		0
0	0	1	0	961054000	0	0.000000	0	188		0
0	0	1	0	961272000	0	0.000000	0	140		0
0	0	1	0	961491000	0	0.000000	0	158		0
0	0	1	0	961823000	0	0.000000	0	185		0
0	0	1	0	962042000	0	0.000000	0	187		0
0	0	1	0	962258000	0	0.000000	0	199		0
0	0	1	0	962583000	0	0.000000	0	191		0
0	0	1	0	962803000	0	0.000000	0	207		0
0	0	1	0	963021000	0	0.000000	0	210		0
0	0	1	0	963242000	0	0.000000	0	212		0
0	0	1	0	963566000	0	0.000000	0	217		0
0	0	1	0	963893000	0	0.000000	0	213		0
0	0	1	0	964006000	0	0.000000	0	222		0
0	0	1	0	964331000	0	0.000000	0	217		0
0	0	1	0	964551000	0	0.000000	0	223		0
0	0	1	0	964771000	0	0.000000	0	229		0
0	0	1	0	965096000	0	0.000000	0	221		0
0	0	1	0	965427000	0	0.000000	0	228		0
0	0	1	0	965533000	0	0.000000	0	223		0
0	0	1	0	965751000	0	0.000000	0	227		0
0	0	1	0	966080000	0	0.000000	0	230		0
0	0	1	0	966296000	0	0.000000	0	229		0
0	0	1	0	966628000	0	0.000000	0	226		0
0	0	1	0	966841000	0	0.000000	0	239		0
0	0	1	0	967061000	0	0.000000	0	246		0
0	0	1	0	967392000	0	0.000000	0	222		0
0	0	1	0	967611000	0	0.000000	0	231		0
0	0	1	0	967830000	0	0.000000	0	233		0
0	0	1	0	968043000	0	0.000000	0	222		0
0	0	1	0	968264000	0	0.000000	0	232		0
0	0	1	0	968591000	0	0.000000	0	236		0
0	0	1	0	968809000	0	0.000000	0	233		0
0	0	1	0	969135000	0	0.000000	0	238		0
0	0	1	0	969353000	0	0.000000	0	239		0
0	0	1	0	969572000	0	0.000000	0	227		0
0	0	1	0	969904000	0	0.000000	0	246		0
0	0	1	0	970117000	0	0.000000	0	256		0
0	0	1	0	970338000	0	0.000000	0	239		0
0	0	1	0	970663000	0	0.000000	0	241		0
0	0	1	0	970883000	0	0.000000	0	224		0
0	0	1	0	971101000	0	0.000000	0	229		0
0	0	1	0	971322000	0	0.000000	0	231		0
0	0	1	0	971540000	0	0.000000	0	229		0
0	0	1	0	971867000	0	0.000000	0	232		0
0	0	1	1	972085000	972	0.000000	0	224		0
0	0	1	0	972306000	0	0.000000	0	233		0
0	0	1	0	972634000	0	0.000000	0	227		0
0	0	1	0	972847000	0	0.000000	0	229		0
0	0	1	0	973067000	0	0.000000	0	205		0
0	0	1	0	973288000	0	0.000000	0	213		0
0	0	1	0	973614000	0	0.000000	0	211		0
0	0	1	0	973939000	0	0.000000	0	221		0
0	0	1	0	974161000	0	0.000000	0	225		0
0	0	1	0	974379000	0	0.000000	0	219		0
0	0	1	0	974706000	0	0.000000	0	232		0
0	0	1	0	974814000	0	0.000000	0	393		0
0	0	1	0	975147000	0	0.000000	0	451		0
0	0	1	0	975362000	0	0.000000	0	413		0
0	0	1	0	975581000	0	0.000000	0	404		0
0	0	1	0	975906000	0	0.000000	0	413		0
0	0	1	0	976124000	0	0.000000	0	419		0
0	0	1	0	976345000	0	0.000000	0	412		0
0	0	1	0	976670000	0	0.000000	0	417		0
0	0	1	0	976890000	0	0.000000	0	416		0
0	0	1	0	977330000	0	0.000000	0	419		0
0	0	1	0	977654000	0	0.000000	0	432		0
0	0	1	0	977981000	0	0.000000	0	429		0
0	0	1	0	978199000	0	0.000000	0	430		0
0	0	1	0	978420000	0	0.000000	0	427		0
0	0	1	0	978751000	0	0.000000	0	438		0
0	0	1	0	978857000	0	0.000000	0	442		0
0	0	1	0	979182000	0	0.000000	0	437		0
0	0	1	0	979405000	0	0.000000	0	449		0
0	0	1	0	979618000	0	0.000000	0	442		0
0	0	1	0	979836000	0	0.000000	0	436		0
0	0	1	0	980274000	0	0.000000	0	447		0
0	0	1	0	980385000	0	0.000000	0	436		0
0	0	1	0	980930000	0	0.000000	0	437		0
0	0	1	0	981151000	0	0.000000	0	778		0
0	0	1	0	981368000	0	0.000000	0	886		217000		1
0	0	1	0	981695000	0	0.000000	0	900		327000
0	0	1	0	982680000	0	0.000000	0	635		985000
0	0	1	0	982899000	0	0.000000	0	329		219000
0	0	1	0	983224000	0	0.000000	0	173		0
0	0	1	0	983443000	0	0.000000	0	104		0
0	0	1	0	983661000	0	0.000000	0	100		0
0	0	1	0	984859000	0	0.000000	0	112		0
0	0	1	0	985191000	0	0.000000	0	100		0
0	0	1	0	985411000	0	0.000000	0	130		0
0	0	1	0	985624000	0	0.000000	0	102		0
0	0	1	0	985956000	0	0.000000	0	151		0
0	0	1	0	986174000	0	0.000000	0	137		0
0	0	1	0	986392000	0	0.000000	0	151		0
0	0	1	0	986717000	0	0.000000	0	146		0
0	0	1	0	986935000	0	0.000000	0	160		0
0	0	1	0	987262000	0	0.000000	0	162		0
0	0	1	0	987483000	0	0.000000	0	143		0
0	0	1	0	987704000	0	0.000000	0	172		0
0	0	1	0	987917000	0	0.000000	0	143		0
0	0	1	0	988250000	0	0.000000	0	146		0
0	0	1	0	988466000	0	0.000000	0	136		0
0	0	1	0	988686000	0	0.000000	0	148		0
0	0	1	0	989123000	0	0.000000	0	112		0
0	0	1	0	989446000	0	0.000000	0	139		0
0	0	1	0	989778000	0	0.000000	0	129		0
0	0	1	0	989997000	0	0.000000	0	130		0
0	0	1	0	990215000	0	0.000000	0	137		0
0	0	1	0	990541000	0	0.000000	0	139		0
0	0	1	0	990647000	0	0.000000	0	148		0
0	0	1	0	990980000	0	0.000000	0	131		0
0	0	1	0	991304000	0	0.000000	0	150		0
0	0	1	0	991525000	0	0.000000	0	143		0
0	0	1	0	991743000	0	0.000000	0	150		0
0	0	1	0	992070000	0	0.000000	0	155		0
0	0	1	0	992178000	0	0.000000	0	183		0
0	0	1	0	992508000	0	0.000000	0	232		0
0	0	1	0	992721000	0	0.000000	0	261		0
0	0	1	0	992945000	0	0.000000	0	247		0
0	0	1	0	993601000	0	0.000000	0	100		0
0	0	1	0	993707000	0	0.000000	0	229		0
0	0	1	0	994037000	0	0.000000	0	234		0
0	0	1	0	994469000	0	0.000000	0	229		0
0	0	1	0	994687000	0	0.000000	0	223		0
0	0	1	0	995019000	0	0.000000	0	245		0
0	0	1	0	995239000	0	0.000000	0	253		0
0	0	1	0	995452000	0	0.000000	0	224		0
0	0	1	0	995782000	0	0.000000	0	248		0
0	0	1	1	996001000	996	0.000000	0	257		0
0	0	1	0	996219000	0	0.000000	0	687		0
0	0	1	0	996544000	0	0.000000	0	820		325000		1
0	0	1	0	996768000	0	0.000000	0	898		224000
0	0	1	0	996982000	0	0.000000	0	900		214000
0	0	1	0	997312000	0	0.000000	0	632		330000
0	0	1	0	997419000	0	0.000000	0	365		107000
0	0	1	0	997746000	0	0.000000	0	231		0
0	0	1	0	997967000	0	0.000000	0	100		0
0	0	1	0	998728000	0	0.000000	0	110		0
0	0	1	0	998947000	0	0.000000	0	191		0
0	0	1	0	999274000	0	0.000000	0	276		0
0	0	1	0	999493000	0	0.000000	0	273		0
0	0	1	0	999825000	0	0.000000	0	257		0
0	0	1	0	1000038000	0	0.000000	0	206		0
0	0	1	0	1000260000	0	0.000000	0	210		0
0	0	1	0	1000478000	0	0.000000	0	174		0
0	0	1	0	1000699000	0	0.000000	0	210		0
0	0	1	0	1001023000	0	0.000000	0	212		0
0	0	1	0	1001244000	0	0.000000	0	216		0
0	0	1	0	1001568000	0	0.000000	0	219		0
0	0	1	0	1001789000	0	0.000000	0	230		0
0	0	1	0	1002007000	0	0.000000	0	236		0
0	0	1	0	1002223000	0	0.000000	0	240		0
0	0	1	0	1002550000	0	0.000000	0	252		0
0	0	1	0	1002769000	0	0.000000	0	270		0
0	0	1	0	1003207000	0	0.000000	0	272		0
0	0	1	0	1003314000	0	0.000000	0	278		0
0	0	1	0	1003534000	0	0.000000	0	274		0
0	0	1	0	1003975000	0	0.000000	0	287		0
0	0	1	0	1004301000	0	0.000000	0	293		0
0	0	1	0	1004630000	0	0.000000	0	287		0
0	0	1	0	1004737000	0	0.000000	0	288		0
0	0	1	0	1005064000	0	0.000000	0	293		0
0	0	1	0	1005394000	0	0.000000	0	299		0
0	0	1	0	1005501000	0	0.000000	0	309		0
0	0	1	0	1005827000	0	0.000000	0	299		0
0	0	1	0	1006159000	0	0.000000	0	304		0
0	0	1	0	1006267000	0	0.000000	0	302		0
0	0	1	0	1006592000	0	0.000000	0	307		0
0	0	1	0	1006811000	0	0.000000	0	306		0
0	0	1	0	1007356000	0	0.000000	0	309		0
0	0	1	0	1007574000	0	0.000000	0	301		0
0	0	1	0	1007797000	0	0.000000	0	302		0
0	0	1	0	1008343000	0	0.000000	0	298		0
0	0	1	0	1008780000	0	0.000000	0	300		0
0	0	1	0	1009105000	0	0.000000	0	301		0
0	0	1	0	1009325000	0	0.000000	0	298		0
0	0	1	0	1009538000	0	0.000000	0	300		0
0	0	1	0	1009867000	0	0.000000	0	302		0
0	0	1	0	1010087000	0	0.000000	0	297		0
0	0	1	0	1010414000	0	0.000000	0	302		0
0	0	1	0	1010521000	0	0.000000	0	299		0
0	0	1	0	1010851000	0	0.000000	0	309		0
0	0	1	0	1011178000	0	0.000000	0	306		0
0	0	1	0	1011290000	0	0.000000	0	308		0
0	0	1	0	1011617000	0	0.000000	0	307		0
0	0	1	0	1011834000	0	0.000000	0	308		0
0	0	1	0	1012053000	0	0.000000	0	311		0
0	0	1	0	1012269000	0	0.000000	0	304		0
0	0	1	0	1012601000	0	0.000000	0	309		0
0	0	1	0	1012817000	0	0.000000	0	307		0
0	0	1	0	1013142000	0	0.000000	0	308		0
0	0	1	0	1013580000	0	0.000000	0	309		0
0	0	1	0	1013909000	0	0.000000	0	312		0
0	0	1	0	1014126000	0	0.000000	0	308		0
0	0	1	0	1014343000	0	0.000000	0	317		0
0	0	1	0	1014673000	0	0.000000	0	313		0
0	0	1	0	1015332000	0	0.000000	0	309		0
0	0	1	0	1015763000	0	0.000000	0	316		0
0	0	1	0	1015877000	0	0.000000	0	311		0
0	0	1	0	1016090000	0	0.000000	0	334		0
0	0	1	0	1016422000	0	0.000000	0	328		0
0	0	1	0	1016858000	0	0.000000	0	327		0
0	0	1	0	1017184000	0	0.000000	0	323		0
0	0	1	0	1017403000	0	0.000000	0	330		0
0	0	1	0	1017624000	0	0.000000	0	324		0
0	0	1	0	1017838000	0	0.000000	0	325		0
0	0	1	1	1018057000	1018	0.000000	0	323		0
0	0	1	0	1018716000	0	0.000000	0	319		0
0	0	1	0	1018822000	0	0.000000	0	320		0
0	0	1	0	1019153000	0	0.000000	0	324		0
0	0	1	0	1019479000	0	0.000000	0	323		0
0	0	1	0	1019585000	0	0.000000	0	320		0
0	0	1	0	1019916000	0	0.000000	0	321		0
0	0	1	0	1020132000	0	0.000000	0	323		0
0	0	1	0	1020680000	0	0.000000	0	316		0
0	0	1	0	1020901000	0	0.000000	0	327		0
0	0	1	0	1021225000	0	0.000000	0	322		0
0	0	1	0	1021332000	0	0.000000	0	320		0
0	0	1	0	1021664000	0	0.000000	0	293		0
0	0	1	0	1021884000	0	0.000000	0	323		0
0	0	1	0	1022099000	0	0.000000	0	324		0
0	0	1	0	1022424000	0	0.000000	0	322		0
0	0	1	0	1022644000	0	0.000000	0	330		0
0	0	1	0	1022862000	0	0.000000	0	325		0
0	0	1	0	1023189000	0	0.000000	0	326		0
0	0	1	0	1023628000	0	0.000000	0	100		0
0	0	1	0	1023846000	0	0.000000	0	323		0
0	0	1	0	1024500000	0	0.000000	0	330		0
0	0	1	0	1024608000	0	0.000000	0	324		0
0	0	1	0	1024936000	0	0.000000	0	326		0
0	0	1	0	1025155000	0	0.000000	0	323		0
0	0	1	0	1025375000	0	0.000000	0	324		0
0	0	1	0	1025593000	0	0.000000	0	327		0
0	0	1	0	1025920000	0	0.000000	0	323		0
0	0	1	0	1026251000	0	0.000000	0	329		0
0	0	1	0	1026468000	0	0.000000	0	322		0
0	0	1	0	1026686000	0	0.000000	0	324		0
0	0	1	0	1026907000	0	0.000000	0	327		0
0	0	1	0	1027232000	0	0.000000	0	322		0
0	0	1	0	1027453000	0	0.000000	0	319		0
0	0	1	0	1027671000	0	0.000000	0	321		0
0	0	1	0	1027885000	0	0.000000	0	322		0
0	0	1	0	1028105000	0	0.000000	0	315		0
0	0	1	0	1028430000	0	0.000000	0	317		0
0	0	1	0	1028650000	0	0.000000	0	296		0
0	0	1	0	1029194000	0	0.000000	0	297		0
0	0	1	0	1029413000	0	0.000000	0	298		0
0	0	1	0	1029852000	0	0.000000	0	301		0
0	0	1	0	1029965000	0	0.000000	0	295		0
0	0	1	0	1030179000	0	0.000000	0	288		0
0	0	1	0	1030726000	0	0.000000	0	293		0
0	0	1	0	1030944000	0	0.000000	0	278		0
0	0	1	0	1031269000	0	0.000000	0	259		0
0	0	1	0	1031487000	0	0.000000	0	273		0
0	0	1	0	1031708000	0	0.000000	0	264		0
0	0	1	0	1031926000	0	0.000000	0	267		0
0	0	1	0	1032148000	0	0.000000	0	290		0
0	0	1	0	1032473000	0	0.000000	0	266		0
0	0	1	0	1032800000	0	0.000000	0	295		0
0	0	1	0	1032912000	0	0.000000	0	263		0
0	0	1	0	1033235000	0	0.000000	0	261		0
0	0	1	0	1033567000	0	0.000000	0	255		0
0	0	1	0	1033787000	0	0.000000	0	260		0
0	0	1	0	1034001000	0	0.000000	0	262		0
0	0	1	0	1034222000	0	0.000000	0	301		0
0	0	1	0	1034442000	0	0.000000	0	297		0
0	0	1	0	1034654000	0	0.000000	0	299		0
0	0	1	0	1034987000	0	0.000000	0	304		0
0	0	1	0	1035205000	0	0.000000	0	265		0
0	0	1	0	1035418000	0	0.000000	0	272		0
0	0	1	0	1035750000	0	0.000000	0	298		0
0	0	1	0	1035970000	0	0.000000	0	300		0
0	0	1	0	1036185000	0	0.000000	0	317		0
0	0	1	0	1036510000	0	0.000000	0	402		0
0	0	1	0	1036730000	0	0.000000	0	658		0
0	0	1	0	1036948000	0	0.000000	0	855		218000		1
0	0	1	0	1037276000	0	0.000000	0	900		328000
0	0	1	0	1037716000	0	0.000000	0	781		440000
0	0	1	0	1037933000	0	0.000000	0	368		217000
0	0	1	0	1038261000	0	0.000000	0	309		0
0	0	1	0	1038480000	0	0.000000	0	290		0
0	0	1	0	1038701000	0	0.000000	0	289		0
0	0	1	0	1039026000	0	0.000000	0	340		0
0	0	1	0	1039246000	0	0.000000	0	324		0
0	0	1	0	1039465000	0	0.000000	0	390		0
0	0	1	0	1039791000	0	0.000000	0	402		0
0	0	1	0	1040010000	0	0.000000	0	394		0
0	0	1	0	1040333000	0	0.000000	0	368		0
0	0	1	0	1040554000	0	0.000000	0	382		0
0	0	1	0	1040772000	0	0.000000	0	398		0
0	0	1	0	1040993000	0	0.000000	0	383		0
0	0	1	0	1041209000	0	0.000000	0	385		0
0	0	1	0	1041649000	0	0.000000	0	365		0
0	0	1	0	1041755000	0	0.000000	0	370		0
0	0	1	0	1041974000	0	0.000000	0	386		0
0	0	1	0	1042299000	0	0.000000	0	384		0
0	0	1	0	1042523000	0	0.000000	0	390		0
0	0	1	0	1042736000	0	0.000000	0	401		0
0	0	1	0	1043068000	0	0.000000	0	407		0
0	0	1	0	1043284000	0	0.000000	0	405		0
0	0	1	0	1043502000	0	0.000000	0	409		0
0	0	1	0	1043941000	0	0.000000	0	414		0
0	0	1	0	1044269000	0	0.000000	0	411		0
0	0	1	0	1044592000	0	0.000000	0	404		0
0	0	1	0	1045031000	0	0.000000	0	409		0
0	0	1	0	1045253000	0	0.000000	0	410		0
0	0	1	0	1045466000	0	0.000000	0	408		0
0	0	1	0	1046123000	0	0.000000	0	410		0
0	0	1	0	1046231000	0	0.000000	0	405		0
0	0	1	0	1046561000	0	0.000000	0	411		0
0	0	1	0	1047000000	0	0.000000	0	400		0
0	0	1	0	1047324000	0	0.000000	0	403		0
0	0	1	0	1047545000	0	0.000000	0	418		0
0	0	1	0	1047869000	0	0.000000	0	488		0
0	0	1	0	1047983000	0	0.000000	0	785		0
0	0	1	0	1048308000	0	0.000000	0	873		325000		1
0	0	1	0	1048524000	0	0.000000	0	866		216000
0	0	1	0	1048744000	0	0.000000	0	864		220000
0	0	1	0	1049069000	0	0.000000	0	569		325000
0	0	1	0	1049291000	0	0.000000	0	308		222000
0	0	1	0	1049616000	0	0.000000	0	199		0
0	0	1	0	1049836000	0	0.000000	0	100		0
0	0	1	0	1050381000	0	0.000000	0	169		0
0	0	1	0	1050601000	0	0.000000	0	227		0
0	0	1	0	1050822000	0	0.000000	0	238		0
0	0	1	0	1051146000	0	0.000000	0	235		0
0	0	1	0	1051253000	0	0.000000	0	242		0
0	0	1	0	1051805000	0	0.000000	0	252		0
0	0	1	0	1052018000	0	0.000000	0	249		0
0	0	1	0	1052350000	0	0.000000	0	250		0
0	0	1	0	1052566000	0	0.000000	0	245		0
0	0	1	0	1052784000	0	0.000000	0	248		0
0	0	1	0	1053111000	0	0.000000	0	261		0
0	0	1	0	1053327000	0	0.000000	0	250		0
0	0	1	0	1053660000	0	0.000000	0	260		0
0	0	1	0	1054311000	0	0.000000	0	262		0
0	0	1	0	1054529000	0	0.000000	0	257		0
0	0	1	0	1055074000	0	0.000000	0	261		0
0	0	1	0	1055188000	0	0.000000	0	256		0
0	0	1	0	1055294000	0	0.000000	0	265		0
0	0	1	0	1055730000	0	0.000000	0	266		0
0	0	1	0	1055842000	0	0.000000	0	270		0
0	0	1	0	1056060000	0	0.000000	0	266		0
0	0	1	0	1056499000	0	0.000000	0	263		0
0	0	1	0	1056608000	0	0.000000	0	266		0
0	0	1	0	1056822000	0	0.000000	0	262		0
0	0	1	0	1057152000	0	0.000000	0	269		0
0	0	1	0	1057373000	0	0.000000	0	266		0
0	0	1	0	1057591000	0	0.000000	0	293		0
0	0	1	0	1058136000	0	0.000000	0	296		0
0	0	1	0	1058356000	0	0.000000	0	299		0
0	0	1	0	1058680000	0	0.000000	0	276		0
0	0	1	0	1058793000	0	0.000000	0	275		0
0	0	1	0	1059119000	0	0.000000	0	266		0
0	0	1	0	1059667000	0	0.000000	0	262		0
0	0	1	0	1059885000	0	0.000000	0	254		0
0	0	1	0	1060210000	0	0.000000	0	253		0
0	0	1	0	1060322000	0	0.000000	0	247		0
0	0	1	0	1060647000	0	0.000000	0	249		0
0	0	1	0	1060865000	0	0.000000	0	257		0
0	0	1	0	1061086000	0	0.000000	0	253		0
0	0	1	0	1061850000	0	0.000000	0	256		0
0	0	1	0	1062070000	0	0.000000	0	247		0
0	0	1	0	1062395000	0	0.000000	0	251		0
0	0	1	0	1062941000	0	0.000000	0	248		0
0	0	1	0	1063374000	0	0.000000	0	244		0
0	0	1	0	1063812000	0	0.000000	0	253		0
0	0	1	0	1063924000	0	0.000000	0	246		0
0	0	1	0	1064142000	0	0.000000	0	249		0
0	0	1	0	1064579000	0	0.000000	0	248		0
0	0	1	0	1064908000	0	0.000000	0	259		0
0	0	1	0	1065346000	0	0.000000	0	250		0
0	0	1	0	1065453000	0	0.000000	0	245		0
0	0	1	0	1065667000	0	0.000000	0	244		0
0	0	1	0	1065886000	0	0.000000	0	237		0
0	0	1	0	1066106000	0	0.000000	0	231		0
0	0	1	0	1066438000	0	0.000000	0	239		0
0	0	1	0	1066655000	0	0.000000	0	244		0
0	0	1	0	1066873000	0	0.000000	0	235		0
0	0	1	1	1067087000	1067	0.000000	0	247		0
0	0	1	0	1067524000	0	0.000000	0	236		0
0	0	1	0	1067638000	0	0.000000	0	243		0
0	0	1	0	1067856000	0	0.000000	0	245		0
0	0	1	0	1068289000	0	0.000000	0	208		0
0	0	1	0	1068401000	0	0.000000	0	204		0
0	0	1	0	1068616000	0	0.000000	0	200		0
0	0	1	0	1069168000	0	0.000000	0	208		0
0	0	1	0	1069381000	0	0.000000	0	217		0
0	0	1	0	1069928000	0	0.000000	0	211		0
0	0	1	0	1070254000	0	0.000000	0	217		0
0	0	1	0	1070474000	0	0.000000	0	204		0
0	0	1	0	1070695000	0	0.000000	0	226		0
0	0	1	0	1070909000	0	0.000000	0	209		0
0	0	1	0	1071127000	0	0.000000	0	217		0
0	0	1	0	1071460000	0	0.000000	0	204		0
0	0	1	0	1071675000	0	0.000000	0	195		0
0	0	1	0	1071894000	0	0.000000	0	202		0
0	0	1	0	1072113000	0	0.000000	0	190		0
0	0	1	0	1072438000	0	0.000000	0	212		0
0	0	1	0	1072766000	0	0.000000	0	192		0
0	0	1	0	1072985000	0	0.000000	0	220		0
0	0	1	0	1073530000	0	0.000000	0	100		0
0	0	1	0	1073644000	0	0.000000	0	900		0
0	0	1	0	1074189000	0	0.000000	0	298		545000		1
0	0	1	0	1074407000	0	0.000000	0	159		0
0	0	1	0	1074622000	0	0.000000	0	111		0
0	0	1	0	1074955000	0	0.000000	0	100		0
0	0	1	0	1075168000	0	0.000000	0	127		0
0	0	1	0	1075500000	0	0.000000	0	146		0
0	0	1	0	1075718000	0	0.000000	0	117		0
0	0	1	0	1075937000	0	0.000000	0	122		0
0	0	1	0	1076262000	0	0.000000	0	129		0
0	0	1	0	1076587000	0	0.000000	0	153		0
0	0	1	0	1076699000	0	0.000000	0	142		0
0	0	1	0	1076920000	0	0.000000	0	164		0
0	0	1	0	1077244000	0	0.000000	0	150		0
0	0	1	0	1077465000	0	0.000000	0	154		0
0	0	1	0	1077681000	0	0.000000	0	172		0
0	0	1	0	1078007000	0	0.000000	0	164		0
0	0	1	0	1078444000	0	0.000000	0	158		0
0	0	1	0	1078774000	0	0.000000	0	147		0
0	0	1	0	1078994000	0	0.000000	0	158		0
0	0	1	0	1079209000	0	0.000000	0	146		0
0	0	1	0	1079540000	0	0.000000	0	171		0
0	0	1	0	1079758000	0	0.000000	0	151		0
0	0	1	0	1079975000	0	0.000000	0	174		0
0	0	1	0	1080303000	0	0.000000	0	187		0
0	0	1	0	1080414000	0	0.000000	0	192		0
0	0	1	0	1080961000	0	0.000000	0	123		0
0	0	1	0	1081174000	0	0.000000	0	178		0
0	0	1	0	1081506000	0	0.000000	0	169		0
0	0	1	0	1082486000	0	0.000000	0	100		0
0	0	1	0	1082818000	0	0.000000	0	174		0
0	0	1	0	1082925000	0	0.000000	0	194		0
0	0	1	0	1083249000	0	0.000000	0	143		0
0	0	1	0	1083470000	0	0.000000	0	159		0
0	0	1	0	1083905000	0	0.000000	0	148		0
0	0	1	0	1084019000	0	0.000000	0	158		0
0	0	1	0	1084231000	0	0.000000	0	162		0
0	0	1	0	1084559000	0	0.000000	0	146		0
0	0	1	0	1084781000	0	0.000000	0	172		0
0	0	1	0	1085001000	0	0.000000	0	144		0
0	0	1	0	1085326000	0	0.000000	0	157		0
0	0	1	0	1085545000	0	0.000000	0	164		0
0	0	1	0	1085764000	0	0.000000	0	159		0
0	0	1	0	1086092000	0	0.000000	0	175		0
0	0	1	0	1086311000	0	0.000000	0	159		0
0	0	1	0	1086529000	0	0.000000	0	181		0
0	0	1	0	1086855000	0	0.000000	0	167		0
0	0	1	0	1086961000	0	0.000000	0	179		0
0	0	1	0	1087294000	0	0.000000	0	169		0
0	0	1	0	1087512000	0	0.000000	0	179		0
0	0	1	0	1087732000	0	0.000000	0	180		0
0	0	1	0	1087946000	0	0.000000	0	167		0
0	0	1	0	1088278000	0	0.000000	0	204		0
0	0	1	0	1088491000	0	0.000000	0	184		0
0	0	1	0	1088709000	0	0.000000	0	195		0
0	0	1	0	1089146000	0	0.000000	0	196		0
0	0	1	0	1089365000	0	0.000000	0	197		0
0	0	1	0	1089585000	0	0.000000	0	198		0
0	0	1	0	1089803000	0	0.000000	0	186		0
0	0	1	0	1090022000	0	0.000000	0	206		0
0	0	1	0	1090240000	0	0.000000	0	195		0
0	0	1	0	1090460000	0	0.000000	0	218		0
0	0	1	0	1090788000	0	0.000000	0	202		0
0	0	1	0	1091547000	0	0.000000	0	100		0
0	0	1	0	1091771000	0	0.000000	0	220		0
0	0	1	0	1091984000	0	0.000000	0	219		0
0	0	1	0	1092316000	0	0.000000	0	234		0
0	0	1	0	1092531000	0	0.000000	0	233		0
0	0	1	0	1092751000	0	0.000000	0	234		0
0	0	1	0	1093077000	0	0.000000	0	243		0
0	0	1	0	1093297000	0	0.000000	0	239		0
0	0	1	0	1093516000	0	0.000000	0	247		0
0	0	1	0	1093843000	0	0.000000	0	239		0
0	0	1	0	1094059000	0	0.000000	0	247		0
0	0	1	0	1094280000	0	0.000000	0	242		0
0	0	1	0	1094498000	0	0.000000	0	250		0
0	0	1	0	1094828000	0	0.000000	0	251		0
0	0	1	0	1095042000	0	0.000000	0	245		0
0	0	1	0	1095261000	0	0.000000	0	255		0
0	0	1	0	1095593000	0	0.000000	0	247		0
0	0	1	0	1095806000	0	0.000000	0	251		0
0	0	1	0	1096139000	0	0.000000	0	260		0
0	0	1	0	1096352000	0	0.000000	0	252		0
0	0	1	0	1096790000	0	0.000000	0	250		0
0	0	1	0	1097230000	0	0.000000	0	262		0
0	0	1	0	1097336000	0	0.000000	0	255		0
0	0	1	0	1097557000	0	0.000000	0	260		0
0	0	1	0	1097775000	0	0.000000	0	638		0
0	0	1	0	1098102000	0	0.000000	0	858		327000		1
0	0	1	0	1098320000	0	0.000000	0	895		218000
0	0	1	0	1098539000	0	0.000000	0	900		219000
0	0	1	0	1099629000	0	0.000000	0	274		1090000
0	0	1	0	1099849000	0	0.000000	0	100		0
0	0	1	0	1100067000	0	0.000000	0	130		0
0	0	1	0	1100394000	0	0.000000	0	198		0
0	0	1	0	1100612000	0	0.000000	0	210		0
0	0	1	0	1100834000	0	0.000000	0	208		0
0	0	1	0	1101051000	0	0.000000	0	365		0
0	0	1	0	1101377000	0	0.000000	0	455		0
0	0	1	0	1101594000	0	0.000000	0	312		0
0	0	1	0	1101814000	0	0.000000	0	384		0
0	0	1	0	1102359000	0	0.000000	0	410		0
0	0	1	0	1102579000	0	0.000000	0	414		0
0	0	1	0	1102910000	0	0.000000	0	419		0
0	0	1	0	1103127000	0	0.000000	0	433		0
0	0	1	0	1103345000	0	0.000000	0	458		0
0	0	1	0	1103566000	0	0.000000	0	451		0
0	0	1	0	1103890000	0	0.000000	0	425		0
0	0	1	0	1104111000	0	0.000000	0	468		0
0	0	1	0	1104435000	0	0.000000	0	487		0
0	0	1	0	1104656000	0	0.000000	0	505		0
0	0	1	0	1104874000	0	0.000000	0	512		218000		1
0	0	1	0	1105309000	0	0.000000	0	566		435000
0	0	1	0	1105421000	0	0.000000	0	611		112000
0	0	1	0	1105634000	0	0.000000	0	613		213000
0	0	1	0	1105966000	0	0.000000	0	890		332000
0	0	1	0	1106181000	0	0.000000	0	900		215000
0	0	1	0	1106840000	0	0.000000	0	100		659000
0	0	1	0	1107166000	0	0.000000	0	494		0
0	0	1	0	1107493000	0	0.000000	0	355		0
0	0	1	0	1107605000	0	0.000000	0	199		0
0	0	1	0	1107818000	0	0.000000	0	100		0
0	0	1	0	1121689000	0	0.000000	0	107		0
0	0	1	0	1122020000	0	0.000000	0	100		0
0	0	1	0	1122451000	0	0.000000	0	103		0
0	0	1	0	1122783000	0	0.000000	0	100		0
0	0	1	0	1123110000	0	0.000000	0	112		0
0	0	1	0	1123216000	0	0.000000	0	100		0
0	0	1	0	1123548000	0	0.000000	0	137		0
0	0	1	0	1123767000	0	0.000000	0	112		0
0	0	1	0	1123985000	0	0.000000	0	100		0
0	0	1	0	1125291000	0	0.000000	0	103		0
0	0	1	0	1125510000	0	0.000000	0	100		0
0	0	1	0	1125729000	0	0.000000	0	124		0
0	0	1	1	1126060000	1126	0.000000	0	147		0
0	0	1	0	1126273000	0	0.000000	0	115		0
0	0	1	0	1126494000	0	0.000000	0	124		0
0	0	1	0	1126819000	0	0.000000	0	104		0
0	0	1	0	1126933000	0	0.000000	0	137		0
0	0	1	0	1127371000	0	0.000000	0	134		0
0	0	1	0	1127478000	0	0.000000	0	131		0
0	0	1	0	1128023000	0	0.000000	0	128		0
0	0	1	0	1128241000	0	0.000000	0	129		0
0	0	1	0	1128463000	0	0.000000	0	115		0
0	0	1	0	1128788000	0	0.000000	0	136		0
0	0	1	1	1129008000	1129	0.000000	0	119		0
0	0	1	0	1129333000	0	0.000000	0	127		0
0	0	1	0	1129549000	0	0.000000	0	128		0
0	0	1	0	1129883000	0	0.000000	0	121		0
0	0	1	0	1130095000	0	0.000000	0	106		0
0	0	1	0	1130426000	0	0.000000	0	100		0
0	0	1	0	1130753000	0	0.000000	0	103		0
0	0	1	0	1130971000	0	0.000000	0	154		0
0	0	1	0	1131297000	0	0.000000	0	165		0
0	0	1	0	1131517000	0	0.000000	0	147		0
0	0	1	0	1131843000	0	0.000000	0	157		0
0	0	1	0	1132061000	0	0.000000	0	225		0
0	0	1	0	1132280000	0	0.000000	0	235		0
0	0	1	0	1132607000	0	0.000000	0	228		0
0	0	1	0	1132826000	0	0.000000	0	224		0
0	0	1	0	1133048000	0	0.000000	0	227		0
0	0	1	0	1133485000	0	0.000000	0	239		0
0	0	1	0	1133809000	0	0.000000	0	219		0
0	0	1	0	1134248000	0	0.000000	0	232		0
0	0	1	0	1134354000	0	0.000000	0	226		0
0	0	1	0	1134575000	0	0.000000	0	220		0
0	0	1	0	1134905000	0	0.000000	0	235		0
0	0	1	0	1135012000	0	0.000000	0	224		0
0	0	1	0	1135341000	0	0.000000	0	228		0
0	0	1	0	1135560000	0	0.000000	0	219		0
0	0	1	0	1135773000	0	0.000000	0	228		0
0	0	1	0	1136104000	0	0.000000	0	227		0
0	0	1	0	1136429000	0	0.000000	0	231		0
0	0	1	0	1136540000	0	0.000000	0	238		0
0	0	1	0	1136867000	0	0.000000	0	223		0
0	0	1	0	1137194000	0	0.000000	0	229		0
0	0	1	0	1137308000	0	0.000000	0	236		0
0	0	1	0	1137523000	0	0.000000	0	234		0
0	0	1	0	1137850000	0	0.000000	0	236		0
0	0	1	0	1138068000	0	0.000000	0	226		0
0	0	1	0	1138395000	0	0.000000	0	225		0
0	0	1	0	1138615000	0	0.000000	0	207		0
0	0	1	0	1138835000	0	0.000000	0	222		0
0	0	1	0	1139051000	0	0.000000	0	220		0
0	0	1	0	1139383000	0	0.000000	0	217		0
0	0	1	0	1139598000	0	0.000000	0	222		0
0	0	1	0	1139816000	0	0.000000	0	228		0
0	0	1	0	1140038000	0	0.000000	0	227		0
0	0	1	0	1140255000	0	0.000000	0	225		0
0	0	1	0	1140583000	0	0.000000	0	227		0
0	0	1	0	1140801000	0	0.000000	0	228		0
0	0	1	0	1141130000	0	0.000000	0	234		0
0	0	1	0	1141342000	0	0.000000	0	220		0
0	0	1	0	1141566000	0	0.000000	0	209		0
0	0	1	0	1141779000	0	0.000000	0	224		0
0	0	1	1	1142111000	1142	0.000000	0	219		0
0	0	1	0	1142330000	0	0.000000	0	218		0
0	0	1	0	1142658000	0	0.000000	0	225		0
0	0	1	1	1143089000	1143	0.000000	0	245		0
0	0	1	0	1143310000	0	0.000000	0	241		0
0	0	1	0	1143746000	0	0.000000	0	242		0
0	0	1	0	1143859000	0	0.000000	0	237		0
0	0	1	0	1144078000	0	0.000000	0	228		0
0	0	1	0	1144511000	0	0.000000	0	237		0
0	0	1	0	1144622000	0	0.000000	0	231		0
0	0	1	0	1144842000	0	0.000000	0	234		0
0	0	1	0	1145061000	0	0.000000	0	226		0
0	0	1	0	1145383000	0	0.000000	0	218		0
0	0	1	0	1145602000	0	0.000000	0	213		0
0	0	1	0	1146041000	0	0.000000	0	218		0
0	0	1	0	1146153000	0	0.000000	0	220		0
0	0	1	0	1146371000	0	0.000000	0	213		0
0	0	1	0	1146697000	0	0.000000	0	225		0
0	0	1	0	1146803000	0	0.000000	0	214		0
0	0	1	0	1147135000	0	0.000000	0	216		0
0	0	1	0	1147459000	0	0.000000	0	215		0
0	0	1	0	1147573000	0	0.000000	0	205		0
0	0	1	0	1147900000	0	0.000000	0	208		0
0	0	1	0	1148227000	0	0.000000	0	205		0
0	0	1	0	1148333000	0	0.000000	0	217		0
0	0	1	0	1148665000	0	0.000000	0	211		0
0	0	1	0	1149096000	0	0.000000	0	213		0
0	0	1	0	1149756000	0	0.000000	0	217		0
0	0	1	0	1149863000	0	0.000000	0	209		0
0	0	1	0	1150193000	0	0.000000	0	212		0
0	0	1	0	1150407000	0	0.000000	0	215		0
0	0	1	0	1150625000	0	0.000000	0	213		0
0	0	1	0	1150957000	0	0.000000	0	214		0
0	0	1	0	1151174000	0	0.000000	0	213		0
0	0	1	0	1151394000	0	0.000000	0	217		0
0	0	1	0	1151607000	0	0.000000	0	208		0
0	0	1	0	1151939000	0	0.000000	0	211		0
0	0	1	0	1152157000	0	0.000000	0	209		0
0	0	1	0	1152375000	0	0.000000	0	210		0
0	0	1	0	1152699000	0	0.000000	0	208		0
0	0	1	0	1152920000	0	0.000000	0	209		0
0	0	1	0	1153466000	0	0.000000	0	212		0
0	0	1	0	1153573000	0	0.000000	0	203		0
0	0	1	0	1153685000	0	0.000000	0	208		0
0	0	1	0	1153900000	0	0.000000	0	209		0
0	0	1	0	1154233000	0	0.000000	0	208		0
0	0	1	0	1154450000	0	0.000000	0	209		0
0	0	1	0	1154777000	0	0.000000	0	200		0
0	0	1	0	1154883000	0	0.000000	0	216		0
0	0	1	0	1155102000	0	0.000000	0	219		0
0	0	1	0	1155980000	0	0.000000	0	216		0
0	0	1	0	1156200000	0	0.000000	0	210		0
0	0	1	0	1156413000	0	0.000000	0	208		0
0	0	1	0	1156631000	0	0.000000	0	211		0
0	0	1	0	1156960000	0	0.000000	0	217		0
0	0	1	0	1157180000	0	0.000000	0	219		0
0	0	1	0	1157401000	0	0.000000	0	211		0
0	0	1	0	1157613000	0	0.000000	0	215		0
0	0	1	0	1157944000	0	0.000000	0	219		0
0	0	1	0	1158162000	0	0.000000	0	198		0
0	0	1	0	1158489000	0	0.000000	0	209		0
0	0	1	0	1158924000	0	0.000000	0	204		0
0	0	1	0	1159362000	0	0.000000	0	205		0
0	0	1	0	1159689000	0	0.000000	0	208		0
0	0	1	0	1160016000	0	0.000000	0	202		0
0	0	1	0	1160130000	0	0.000000	0	211		0
0	0	1	0	1160454000	0	0.000000	0	206		0
0	0	1	0	1161222000	0	0.000000	0	191		0
0	0	1	0	1161546000	0	0.000000	0	206		0
0	0	1	0	1161653000	0	0.000000	0	195		0
0	0	1	0	1161981000	0	0.000000	0	197		0
0	0	1	0	1162314000	0	0.000000	0	201		0
0	0	1	0	1162420000	0	0.000000	0	194		0
0	0	1	0	1162745000	0	0.000000	0	196		0
0	0	1	1	1163073000	1163	0.000000	0	192		0
0	0	1	0	1163185000	0	0.000000	0	205		0
0	0	1	0	1163406000	0	0.000000	0	189		0
0	0	1	0	1163730000	0	0.000000	0	196		0
0	0	1	0	1163952000	0	0.000000	0	201		0
0	0	1	0	1164170000	0	0.000000	0	210		0
0	0	1	0	1164497000	0	0.000000	0	215		0
0	0	1	0	1164715000	0	0.000000	0	204		0
0	0	1	0	1164935000	0	0.000000	0	213		0
0	0	1	0	1165260000	0	0.000000	0	202		0
0	0	1	0	1165479000	0	0.000000	0	201		0
0	0	1	0	1165698000	0	0.000000	0	202		0
0	0	1	0	1166137000	0	0.000000	0	203		0
0	0	1	0	1166243000	0	0.000000	0	164		0
0	0	1	0	1166568000	0	0.000000	0	169		0
0	0	1	0	1166682000	0	0.000000	0	182		0
0	0	1	0	1167008000	0	0.000000	0	180		0
0	0	1	0	1167337000	0	0.000000	0	168		0
0	0	1	0	1167555000	0	0.000000	0	178		0
0	0	1	0	1167662000	0	0.000000	0	180		0
0	0	1	0	1167991000	0	0.000000	0	178		0
0	0	1	0	1168211000	0	0.000000	0	169		0
0	0	1	0	1168536000	0	0.000000	0	178		0
0	0	1	0	1168756000	0	0.000000	0	151		0
0	0	1	0	1168973000	0	0.000000	0	153		0
0	0	1	0	1169298000	0	0.000000	0	149		0
0	0	1	0	1169630000	0	0.000000	0	141		0
0	0	1	0	1169736000	0	0.000000	0	153		0
0	0	1	0	1169958000	0	0.000000	0	136		0
0	0	1	0	1170282000	0	0.000000	0	154		0
0	0	1	0	1170503000	0	0.000000	0	158		0
0	0	1	0	1170941000	0	0.000000	0	166		0
0	0	1	0	1171267000	0	0.000000	0	170		0
0	0	1	0	1171487000	0	0.000000	0	182		0
0	0	1	0	1171812000	0	0.000000	0	172		0
0	0	1	0	1172033000	0	0.000000	0	179		0
0	0	1	0	1172246000	0	0.000000	0	167		0
0	0	1	0	1172464000	0	0.000000	0	175		0
0	0	1	0	1172797000	0	0.000000	0	179		0
0	0	1	0	1173013000	0	0.000000	0	166		0
0	0	1	0	1173234000	0	0.000000	0	179		0
0	0	1	0	1173449000	0	0.000000	0	176		0
0	0	1	0	1173887000	0	0.000000	0	178		0
0	0	1	0	1173993000	0	0.000000	0	182		0
0	0	1	0	1174326000	0	0.000000	0	183		0
0	0	1	0	1174544000	0	0.000000	0	187		0
0	0	1	0	1174872000	0	0.000000	0	177		0
0	0	1	0	1174978000	0	0.000000	0	184		0
0	0	1	0	1175310000	0	0.000000	0	162		0
0	0	1	0	1175524000	0	0.000000	0	179		0
0	0	1	0	1175741000	0	0.000000	0	203		0
0	0	1	0	1176290000	0	0.000000	0	210		0
0	0	1	0	1176511000	0	0.000000	0	199		0
0	0	1	0	1176835000	0	0.000000	0	183		0
0	0	1	0	1177056000	0	0.000000	0	205		0
0	0	1	0	1177274000	0	0.000000	0	202		0
0	0	1	0	1177490000	0	0.000000	0	207		0
0	0	1	0	1177815000	0	0.000000	0	198		0
0	0	1	0	1178034000	0	0.000000	0	209		0
0	0	1	0	1178254000	0	0.000000	0	202		0
0	0	1	0	1178579000	0	0.000000	0	206		0
0	0	1	0	1179347000	0	0.000000	0	204		0
0	0	1	0	1179565000	0	0.000000	0	196		0
0	0	1	0	1179894000	0	0.000000	0	187		0
0	0	1	0	1180000000	0	0.000000	0	205		0
0	0	1	0	1180326000	0	0.000000	0	203		0
0	0	1	0	1180763000	0	0.000000	0	200		0
0	0	1	0	1180983000	0	0.000000	0	215		0
0	0	1	0	1181311000	0	0.000000	0	200		0
0	0	1	0	1181530000	0	0.000000	0	204		0
0	0	1	0	1181855000	0	0.000000	0	206		0
0	0	1	0	1182186000	0	0.000000	0	223		0
0	0	1	0	1182292000	0	0.000000	0	209		0
0	0	1	0	1182843000	0	0.000000	0	100		0
0	0	1	0	1183169000	0	0.000000	0	212		0
0	0	1	0	1183714000	0	0.000000	0	215		0
0	0	1	0	1183826000	0	0.000000	0	295		0
0	0	1	0	1184039000	0	0.000000	0	415		0
0	0	1	0	1184372000	0	0.000000	0	533		0
0	0	1	0	1184586000	0	0.000000	0	619		214000		1
0	0	1	0	1184806000	0	0.000000	0	828		220000
0	0	1	0	1185132000	0	0.000000	0	896		326000
0	0	1	0	1185354000	0	0.000000	0	900		222000
0	0	1	0	1186119000	0	0.000000	0	729		765000
0	0	1	0	1186336000	0	0.000000	0	186		217000
0	0	1	0	1186661000	0	0.000000	0	122		0
0	0	1	0	1186881000	0	0.000000	0	138		0
0	0	1	0	1187099000	0	0.000000	0	144		0
0	0	1	0	1187320000	0	0.000000	0	170		0
0	0	1	0	1187647000	0	0.000000	0	185		0
0	0	1	0	1187868000	0	0.000000	0	178		0
0	0	1	0	1188191000	0	0.000000	0	176		0
0	0	1	0	1188304000	0	0.000000	0	190		0
0	0	1	0	1188517000	0	0.000000	0	159		0
0	0	1	0	1188956000	0	0.000000	0	114		0
0	0	1	0	1189174000	0	0.000000	0	100		0
0	0	1	0	1189610000	0	0.000000	0	104		0
0	0	1	0	1189942000	0	0.000000	0	247		0
0	0	1	0	1190049000	0	0.000000	0	223		0
0	0	1	0	1190594000	0	0.000000	0	128		0
0	0	1	0	1190706000	0	0.000000	0	191		0
0	0	1	0	1190924000	0	0.000000	0	171		0
0	0	1	0	1191361000	0	0.000000	0	160		0
0	0	1	0	1191469000	0	0.000000	0	142		0
0	0	1	0	1191576000	0	0.000000	0	150		0
0	0	1	0	1191902000	0	0.000000	0	154		0
0	0	1	0	1192121000	0	0.000000	0	151		0
0	0	1	0	1192341000	0	0.000000	0	153		0
0	0	1	0	1192780000	0	0.000000	0	139		0
0	0	1	0	1192998000	0	0.000000	0	153		0
0	0	1	0	1193218000	0	0.000000	0	119		0
0	0	1	0	1193326000	0	0.000000	0	143		0
0	0	1	0	1193654000	0	0.000000	0	138		0
0	0	1	0	1193868000	0	0.000000	0	143		0
0	0	1	1	1194086000	1194	0.000000	0	158		0
0	0	1	0	1194417000	0	0.000000	0	155		0
0	0	1	0	1194635000	0	0.000000	0	161		0
0	0	1	0	1194855000	0	0.000000	0	163		0
0	0	1	0	1195180000	0	0.000000	0	176		0
0	0	1	0	1195396000	0	0.000000	0	193		0
0	0	1	0	1195728000	0	0.000000	0	170		0
0	0	1	0	1195948000	0	0.000000	0	151		0
0	0	1	0	1196161000	0	0.000000	0	182		0
0	0	1	0	1196381000	0	0.000000	0	155		0
0	0	1	0	1196602000	0	0.000000	0	175		0
0	0	1	0	1196820000	0	0.000000	0	167		0
0	0	1	0	1197147000	0	0.000000	0	189		0
0	0	1	0	1197365000	0	0.000000	0	127		0
0	0	1	0	1198019000	0	0.000000	0	137		0
0	0	1	0	1198126000	0	0.000000	0	132		0
0	0	1	0	1198566000	0	0.000000	0	120		0
0	0	1	0	1198787000	0	0.000000	0	133		0
0	0	1	0	1198893000	0	0.000000	0	153		0
0	0	1	0	1199333000	0	0.000000	0	132		0
0	0	1	0	1199547000	0	0.000000	0	136		0
0	0	1	0	1199659000	0	0.000000	0	142		0
0	0	1	0	1199985000	0	0.000000	0	141		0
0	0	1	0	1200203000	0	0.000000	0	150		0
0	0	1	0	1200424000	0	0.000000	0	122		0
0	0	1	0	1200749000	0	0.000000	0	140		0
0	0	1	0	1200856000	0	0.000000	0	144		0
0	0	1	0	1201188000	0	0.000000	0	129		0
0	0	1	0	1201511000	0	0.000000	0	123		0
0	0	1	0	1201735000	0	0.000000	0	119		0
0	0	1	0	1201948000	0	0.000000	0	139		0
0	0	1	0	1202386000	0	0.000000	0	123		0
0	0	1	0	1202607000	0	0.000000	0	163		0
0	0	1	1	1203045000	1203	0.000000	0	159		0
0	0	1	0	1203152000	0	0.000000	0	153		0
0	0	1	0	1203370000	0	0.000000	0	156		0
0	0	1	0	1203807000	0	0.000000	0	161		0
0	0	1	1	1204025000	1204	0.000000	0	125		0
0	0	1	0	1204132000	0	0.000000	0	147		0
0	0	1	0	1204462000	0	0.000000	0	151		0
0	0	1	0	1204683000	0	0.000000	0	154		0
0	0	1	0	1204897000	0	0.000000	0	174		0
0	0	1	0	1205229000	0	0.000000	0	139		0
0	0	1	0	1205554000	0	0.000000	0	147		0
0	0	1	0	1205666000	0	0.000000	0	164		0
0	0	1	0	1206098000	0	0.000000	0	165		0
0	0	1	0	1206209000	0	0.000000	0	167		0
0	0	1	0	1206428000	0	0.000000	0	152		0
0	0	1	0	1206644000	0	0.000000	0	171		0
0	0	1	0	1206977000	0	0.000000	0	153		0
0	0	1	0	1207302000	0	0.000000	0	170		0
0	0	1	0	1207409000	0	0.000000	0	168		0
0	0	1	0	1207736000	0	0.000000	0	166		0
0	0	1	0	1208069000	0	0.000000	0	174		0
0	0	1	0	1208393000	0	0.000000	0	157		0
0	0	1	0	1208505000	0	0.000000	0	177		0
0	0	1	0	1208724000	0	0.000000	0	166		0
0	0	1	0	1208942000	0	0.000000	0	167		0
0	0	1	0	1209268000	0	0.000000	0	174		0
0	0	1	0	1209598000	0	0.000000	0	164		0
0	0	1	0	1209705000	0	0.000000	0	189		0
0	0	1	0	1209923000	0	0.000000	0	167		0
0	0	1	0	1210250000	0	0.000000	0	174		0
0	0	1	0	1210686000	0	0.000000	0	172		0
0	0	1	0	1210800000	0	0.000000	0	166		0
0	0	1	0	1210906000	0	0.000000	0	168		0
0	0	1	0	1211231000	0	0.000000	0	159		0
0	0	1	0	1211451000	0	0.000000	0	179		0
0	0	1	0	1211888000	0	0.000000	0	162		0
0	0	1	0	1211995000	0	0.000000	0	174		0
0	0	1	0	1212655000	0	0.000000	0	168		0
0	0	1	0	1212761000	0	0.000000	0	175		0
0	0	1	0	1212982000	0	0.000000	0	158		0
0	0	1	0	1213306000	0	0.000000	0	175		0
0	0	1	0	1213524000	0	0.000000	0	173		0
0	0	1	0	1213742000	0	0.000000	0	174		0
0	0	1	1	1214075000	1214	0.000000	0	183		0
0	0	1	0	1214293000	0	0.000000	0	177		0
0	0	1	0	1214512000	0	0.000000	0	179		0
0	0	1	0	1214944000	0	0.000000	0	171		0
0	0	1	0	1215165000	0	0.000000	0	178		0
0	0	1	0	1215271000	0	0.000000	0	162		0
0	0	1	0	1215603000	0	0.000000	0	164		0
0	0	1	0	1215822000	0	0.000000	0	167		0
0	0	1	0	1216040000	0	0.000000	0	152		0
0	0	1	0	1216253000	0	0.000000	0	170		0
0	0	1	0	1216477000	0	0.000000	0	158		0
0	0	1	0	1216802000	0	0.000000	0	159		0
0	0	1	0	1217020000	0	0.000000	0	158		0
0	0	1	0	1217241000	0	0.000000	0	162		0
0	0	1	0	1217459000	0	0.000000	0	159		0
0	0	1	0	1218110000	0	0.000000	0	178		0
0	0	1	0	1218331000	0	0.000000	0	190		0
0	0	1	0	1218549000	0	0.000000	0	206		0
0	0	1	0	1218880000	0	0.000000	0	201		0
0	0	1	0	1219098000	0	0.000000	0	207		0
0	0	1	0	1219311000	0	0.000000	0	223		0
0	0	1	0	1219644000	0	0.000000	0	200		0
0	0	1	0	1219969000	0	0.000000	0	213		0
0	0	1	1	1220075000	1220	0.000000	0	220		0
0	0	1	0	1220299000	0	0.000000	0	222		0
0	0	1	0	1220513000	0	0.000000	0	248		0
0	0	1	0	1220952000	0	0.000000	0	298		0
0	0	1	0	1221059000	0	0.000000	0	625		0
0	0	1	0	1221389000	0	0.000000	0	839		330000		1
0	0	1	0	1221610000	0	0.000000	0	866		221000
0	0	1	0	1221822000	0	0.000000	0	452		212000
0	0	1	0	1222262000	0	0.000000	0	269		0
0	0	1	0	1222369000	0	0.000000	0	862		0
0	0	1	0	1222587000	0	0.000000	0	900		218000		1
0	0	1	1	1223025000	1223	0.000000	0	497		438000
0	0	1	0	1223352000	0	0.000000	0	100		0
0	0	1	0	1224011000	0	0.000000	0	274		0
0	0	1	0	1224338000	0	0.000000	0	100		0
0	0	1	0	1224662000	0	0.000000	0	127		0
0	0	1	0	1224776000	0	0.000000	0	285		0
0	0	1	0	1225101000	0	0.000000	0	229		0
0	0	1	0	1225321000	0	0.000000	0	135		0
0	0	1	0	1225540000	0	0.000000	0	116		0
0	0	1	0	1225863000	0	0.000000	0	100		0
0	0	1	0	1227068000	0	0.000000	0	299		0
0	0	1	0	1227286000	0	0.000000	0	218		0
0	0	1	0	1227610000	0	0.000000	0	261		0
0	0	1	0	1227831000	0	0.000000	0	241		0
0	0	1	0	1228156000	0	0.000000	0	218		0
0	0	1	0	1228486000	0	0.000000	0	199		0
0	0	1	0	1228594000	0	0.000000	0	209		0
0	0	1	0	1228813000	0	0.000000	0	231		0
0	0	1	0	1229139000	0	0.000000	0	227		0
0	0	1	0	1229359000	0	0.000000	0	233		0
0	0	1	0	1229906000	0	0.000000	0	238		0
0	0	1	0	1230018000	0	0.000000	0	630		0
0	0	1	0	1230345000	0	0.000000	0	885		327000		1
0	0	1	0	1230563000	0	0.000000	0	900		218000
0	0	1	0	1231110000	0	0.000000	0	729		547000
0	0	1	0	1231323000	0	0.000000	0	370		213000
0	0	1	0	1231543000	0	0.000000	0	264		0
0	0	1	0	1231875000	0	0.000000	0	212		0
0	0	1	0	1232088000	0	0.000000	0	137		0
0	0	1	0	1232306000	0	0.000000	0	145		0
0	0	1	0	1232639000	0	0.000000	0	224		0
0	0	1	0	1232962000	0	0.000000	0	330		0
0	0	1	0	1233076000	0	0.000000	0	376		0
0	0	1	0	1233294000	0	0.000000	0	381		0
0	0	1	0	1233621000	0	0.000000	0	366		0
0	0	1	0	1233949000	0	0.000000	0	299		0
0	0	1	0	1234163000	0	0.000000	0	247		0
0	0	1	0	1234381000	0	0.000000	0	270		0
0	0	1	0	1234600000	0	0.000000	0	298		0
0	0	1	0	1234930000	0	0.000000	0	284		0
0	0	1	0	1235150000	0	0.000000	0	286		0
0	0	1	0	1235366000	0	0.000000	0	311		0
0	0	1	0	1235583000	0	0.000000	0	297		0
0	0	1	0	1235913000	0	0.000000	0	309		0
0	0	1	0	1236131000	0	0.000000	0	300		0
0	0	1	0	1236352000	0	0.000000	0	293		0
0	0	1	0	1236570000	0	0.000000	0	294		0
0	0	1	0	1236897000	0	0.000000	0	296		0
0	0	1	0	1237115000	0	0.000000	0	305		0
0	0	1	0	1237442000	0	0.000000	0	303		0
0	0	1	0	1237657000	0	0.000000	0	305		0
0	0	1	0	1237876000	0	0.000000	0	320		0
0	0	1	0	1238096000	0	0.000000	0	277		0
0	0	1	0	1238421000	0	0.000000	0	329		0
0	0	1	0	1238641000	0	0.000000	0	309		0
0	0	1	0	1238859000	0	0.000000	0	268		0
0	0	1	0	1239186000	0	0.000000	0	279		0
0	0	1	0	1239404000	0	0.000000	0	277		0
0	0	1	0	1239627000	0	0.000000	0	271		0
0	0	1	0	1239953000	0	0.000000	0	276		0
0	0	1	0	1240174000	0	0.000000	0	267		0
0	0	1	0	1240386000	0	0.000000	0	253		0
0	0	1	0	1240605000	0	0.000000	0	248		0
0	0	1	0	1240935000	0	0.000000	0	257		0
0	0	1	0	1241154000	0	0.000000	0	260		0
0	0	1	0	1241373000	0	0.000000	0	274		0
0	0	1	0	1241915000	0	0.000000	0	270		0
0	0	1	0	1242139000	0	0.000000	0	287		0
0	0	1	1	1243010000	1243	0.000000	0	319		0
0	0	1	0	1243116000	0	0.000000	0	343		0
0	0	1	0	1243449000	0	0.000000	0	338		0
0	0	1	0	1243667000	0	0.000000	0	336		0
0	0	1	0	1243882000	0	0.000000	0	337		0
0	0	1	0	1244102000	0	0.000000	0	296		0
0	0	1	0	1244427000	0	0.000000	0	281		0
0	0	1	0	1244758000	0	0.000000	0	263		0
0	0	1	0	1244973000	0	0.000000	0	280		0
0	0	1	0	1245193000	0	0.000000	0	273		0
0	0	1	0	1245412000	0	0.000000	0	295		0
0	0	1	0	1245847000	0	0.000000	0	304		0
0	0	1	0	1245959000	0	0.000000	0	277		0
0	0	1	0	1246178000	0	0.000000	0	327		0
0	0	1	0	1246502000	0	0.000000	0	309		0
0	0	1	0	1246942000	0	0.000000	0	313		0
0	0	1	0	1247270000	0	0.000000	0	268		0
0	0	1	0	1247488000	0	0.000000	0	273		0
0	0	1	0	1247702000	0	0.000000	0	282		0
0	0	1	0	1248139000	0	0.000000	0	281		0
0	0	1	0	1248359000	0	0.000000	0	278		0
0	0	1	0	1248471000	0	0.000000	0	293		0
0	0	1	0	1248691000	0	0.000000	0	288		0
0	0	1	1	1249016000	1249	0.000000	0	286		0
0	0	1	0	1249124000	0	0.000000	0	306		0
0	0	1	0	1249451000	0	0.000000	0	322		0
0	0	1	0	1249784000	0	0.000000	0	314		0
0	0	1	0	1249891000	0	0.000000	0	476		0
0	0	1	0	1250329000	0	0.000000	0	896		0
0	0	1	0	1250548000	0	0.000000	0	900		219000		1
0	0	1	0	1250980000	0	0.000000	0	891		432000
0	0	1	0	1251198000	0	0.000000	0	765		218000
0	0	1	0	1251417000	0	0.000000	0	218		219000
0	0	1	0	1251746000	0	0.000000	0	104		0
0	0	1	0	1251965000	0	0.000000	0	100		0
0	0	1	0	1254041000	0	0.000000	0	389		0
0	0	1	0	1254258000	0	0.000000	0	818		0
0	0	1	0	1254481000	0	0.000000	0	900		223000		1
0	0	1	0	1255458000	0	0.000000	0	679		977000
0	0	1	0	1255790000	0	0.000000	0	197		332000
0	0	1	1	1256003000	1256	0.000000	0	100		0
0	0	1	0	1258735000	0	0.000000	0	318		0
0	0	1	0	1258953000	0	0.000000	0	229		0
0	0	1	0	1259281000	0	0.000000	0	270		0
0	0	1	0	1259499000	0	0.000000	0	258		0
0	0	1	0	1259720000	0	0.000000	0	226		0
0	0	1	1	1260046000	1260	0.000000	0	200		0
0	0	1	0	1260267000	0	0.000000	0	186		0
0	0	1	0	1260591000	0	0.000000	0	198		0
0	0	1	0	1260812000	0	0.000000	0	185		0
0	0	1	0	1261030000	0	0.000000	0	190		0
0	0	1	0	1261250000	0	0.000000	0	182		0
0	0	1	0	1261463000	0	0.000000	0	184		0
0	0	1	0	1261795000	0	0.000000	0	188		0
0	0	1	0	1262011000	0	0.000000	0	153		0
0	0	1	0	1262230000	0	0.000000	0	188		0
0	0	1	0	1262557000	0	0.000000	0	181		0
0	0	1	0	1262775000	0	0.000000	0	191		0
0	0	1	0	1263102000	0	0.000000	0	225		0
0	0	1	0	1263214000	0	0.000000	0	229		0
0	0	1	0	1263542000	0	0.000000	0	233		0
0	0	1	0	1263760000	0	0.000000	0	218		0
0	0	1	0	1263975000	0	0.000000	0	227		0
0	0	1	0	1264306000	0	0.000000	0	228		0
0	0	1	0	1264525000	0	0.000000	0	220		0
0	0	1	0	1264739000	0	0.000000	0	225		0
0	0	1	0	1265071000	0	0.000000	0	231		0
0	0	1	0	1265288000	0	0.000000	0	237		0
0	0	1	0	1265506000	0	0.000000	0	214		0
0	0	1	0	1265830000	0	0.000000	0	210		0
0	0	1	0	1266048000	0	0.000000	0	214		0
0	0	1	0	1266267000	0	0.000000	0	216		0
0	0	1	0	1266818000	0	0.000000	0	219		0
0	0	1	0	1266924000	0	0.000000	0	198		0
0	0	1	1	1267036000	1267	0.000000	0	230		0
0	0	1	0	1267581000	0	0.000000	0	100		0
0	0	1	0	1267801000	0	0.000000	0	224		0
0	0	1	0	1268128000	0	0.000000	0	246		0
0	0	1	0	1268346000	0	0.000000	0	463		0
0	0	1	0	1268565000	0	0.000000	0	900		0
0	0	1	0	1270088000	0	0.000000	0	485		1523000		1
0	0	1	0	1270313000	0	0.000000	0	322		0
0	0	1	0	1270525000	0	0.000000	0	337		0
0	0	1	0	1270858000	0	0.000000	0	344		0
0	0	1	0	1271078000	0	0.000000	0	519		0
0	0	1	0	1271291000	0	0.000000	0	524		213000		1
0	0	1	0	1271514000	0	0.000000	0	486		223000
0	0	1	0	1271840000	0	0.000000	0	558		0
0	0	1	0	1272169000	0	0.000000	0	655		329000
0	0	1	0	1272386000	0	0.000000	0	685		217000
0	0	1	0	1272604000	0	0.000000	0	873		218000
0	0	1	0	1272825000	0	0.000000	0	900		221000
0	0	1	0	1273589000	0	0.000000	0	816		764000
0	0	1	0	1273802000	0	0.000000	0	559		213000
0	0	1	0	1274135000	0	0.000000	0	415		333000
0	0	1	0	1274348000	0	0.000000	0	434		0
0	0	1	0	1274787000	0	0.000000	0	314		0
0	0	1	0	1274894000	0	0.000000	0	206		0
0	0	1	0	1275114000	0	0.000000	0	225		0
0	0	1	0	1275332000	0	0.000000	0	216		0
0	0	1	0	1275659000	0	0.000000	0	230		0
0	0	1	0	1275877000	0	0.000000	0	215		0
0	0	1	0	1276204000	0	0.000000	0	168		0
0	0	1	0	1276426000	0	0.000000	0	184		0
0	0	1	0	1276533000	0	0.000000	0	207		0
0	0	1	0	1276859000	0	0.000000	0	175		0
0	0	1	0	1277078000	0	0.000000	0	200		0
0	0	1	0	1277956000	0	0.000000	0	206		0
0	0	1	1	1278062000	1278	0.000000	0	384		0
0	0	1	0	1278176000	0	0.000000	0	332		0
0	0	1	0	1278389000	0	0.000000	0	363		0
0	0	1	0	1278608000	0	0.000000	0	399		0
0	0	1	0	1278828000	0	0.000000	0	417		0
0	0	1	0	1279153000	0	0.000000	0	418		0
0	0	1	0	1279589000	0	0.000000	0	428		0
0	0	1	0	1279919000	0	0.000000	0	416		0
0	0	1	0	1280137000	0	0.000000	0	433		0
0	0	1	0	1280358000	0	0.000000	0	435		0
0	0	1	0	1280681000	0	0.000000	0	425		0
0	0	1	0	1281120000	0	0.000000	0	444		0
0	0	1	0	1281339000	0	0.000000	0	455		0
0	0	1	0	1281776000	0	0.000000	0	453		0
0	0	1	0	1281883000	0	0.000000	0	464		0
0	0	1	0	1282102000	0	0.000000	0	480		0
0	0	1	0	1282434000	0	0.000000	0	564		0
0	0	1	0	1282649000	0	0.000000	0	730		215000		1
0	0	1	0	1282867000	0	0.000000	0	690		218000
0	0	1	0	1283194000	0	0.000000	0	821		327000
0	0	1	0	1283412000	0	0.000000	0	892		218000
0	0	1	0	1283739000	0	0.000000	0	888		327000
0	0	1	0	1283959000	0	0.000000	0	893		220000
0	0	1	0	1284180000	0	0.000000	0	890		221000
0	0	1	0	1284504000	0	0.000000	0	888		324000
0	0	1	0	1284725000	0	0.000000	0	881		221000
0	0	1	0	1284943000	0	0.000000	0	244		218000
0	0	1	0	1285163000	0	0.000000	0	100		0
										56225000		35
									total	56.23

## Sheet: pp06_02
joystick 1/0	button 1/0	frebble 1/0	marker 1/0	time	marker	joystick	button	frebble
0	0	1	0	775313000	0	0.000000	0	104
0	0	1	0	775642000	0	0.000000	0	146		0
0	0	1	0	775747000	0	0.000000	0	350		0
0	0	1	0	775965000	0	0.000000	0	242		0
0	0	1	0	776184000	0	0.000000	0	100		0
0	0	1	0	777932000	0	0.000000	0	122		0
0	0	1	0	778264000	0	0.000000	0	162		0
0	0	1	0	778591000	0	0.000000	0	184		0
0	0	1	0	779134000	0	0.000000	0	222		0
0	0	1	0	779465000	0	0.000000	0	241		0
0	0	1	0	780120000	0	0.000000	0	566		0
0	0	1	0	780446000	0	0.000000	0	252		326000		1
0	0	1	0	780667000	0	0.000000	0	100		0
0	0	1	0	786781000	0	0.000000	0	103		0
0	0	1	0	787433000	0	0.000000	0	106		0
0	0	1	0	787545000	0	0.000000	0	121		0
0	0	1	0	787872000	0	0.000000	0	112		0
0	0	1	0	788306000	0	0.000000	0	105		0
0	0	1	0	788744000	0	0.000000	0	106		0
0	0	1	0	788962000	0	0.000000	0	110		0
0	0	1	0	789070000	0	0.000000	0	112		0
0	0	1	0	789619000	0	0.000000	0	123		0
0	0	1	0	789836000	0	0.000000	0	133		0
0	0	1	0	790274000	0	0.000000	0	128		0
0	0	1	0	790489000	0	0.000000	0	210		0
0	0	1	0	790817000	0	0.000000	0	498		0
0	0	1	1	791039000	791	0.000000	0	531		0
0	0	1	0	791257000	0	0.000000	0	122		218000		1
0	0	1	0	791693000	0	0.000000	0	100		0
0	0	1	0	798680000	0	0.000000	0	200		0
0	0	1	0	799334000	0	0.000000	0	428		0
0	0	1	0	799448000	0	0.000000	0	663		0
0	0	1	0	799665000	0	0.000000	0	100		217000		1
0	0	1	0	829692000	0	0.000000	0	241		0
0	0	1	1	830022000	830	0.000000	0	586		0
0	0	1	0	830460000	0	0.000000	0	100		438000		1
0	0	1	0	830786000	0	0.000000	0	139		0
0	0	1	0	831225000	0	0.000000	0	100		0
0	0	1	0	843236000	0	0.000000	0	622		0
0	0	1	0	843345000	0	0.000000	0	388		109000		1
0	0	1	0	843783000	0	0.000000	0	100		0
0	0	1	0	844326000	0	0.000000	0	108		0
0	0	1	0	844656000	0	0.000000	0	100		0
0	0	1	0	876759000	0	0.000000	0	227		0
0	0	1	0	877090000	0	0.000000	0	501		0
0	0	1	0	877414000	0	0.000000	0	570		324000		1
0	0	1	0	877855000	0	0.000000	0	550		441000
0	0	1	0	878181000	0	0.000000	0	512		326000
0	0	1	0	878615000	0	0.000000	0	502		434000
0	0	1	0	878946000	0	0.000000	0	526		331000
0	0	1	0	879270000	0	0.000000	0	498		324000
0	0	1	0	879378000	0	0.000000	0	100		0
0	0	1	0	881561000	0	0.000000	0	138		0
0	0	1	0	881893000	0	0.000000	0	267		0
0	0	1	0	882222000	0	0.000000	0	255		0
0	0	1	0	882326000	0	0.000000	0	238		0
0	0	1	0	882658000	0	0.000000	0	250		0
0	0	1	0	882982000	0	0.000000	0	369		0
0	0	1	0	883311000	0	0.000000	0	522		0
0	0	1	0	883749000	0	0.000000	0	527		438000		1
0	0	1	1	884073000	884	0.000000	0	506		324000
0	0	1	0	884401000	0	0.000000	0	100		328000
0	0	1	0	887353000	0	0.000000	0	126		0
0	0	1	0	887462000	0	0.000000	0	374		0
0	0	1	0	887682000	0	0.000000	0	701		0
0	0	1	0	888007000	0	0.000000	0	790		325000		1
0	0	1	0	888227000	0	0.000000	0	817		220000
0	0	1	0	888441000	0	0.000000	0	641		214000
0	0	1	0	888664000	0	0.000000	0	100		223000
0	0	1	0	904718000	0	0.000000	0	553		0
0	0	1	0	905148000	0	0.000000	0	754		430000		1
0	0	1	0	905264000	0	0.000000	0	818		116000
0	0	1	0	905590000	0	0.000000	0	812		326000
0	0	1	0	905918000	0	0.000000	0	100		328000
0	0	1	0	912142000	0	0.000000	0	829		0
0	0	1	0	912358000	0	0.000000	0	889		216000		1
0	0	1	0	912467000	0	0.000000	0	895		109000
0	0	1	0	912687000	0	0.000000	0	894		220000
0	0	1	0	913124000	0	0.000000	0	832		437000
0	0	1	0	913343000	0	0.000000	0	787		219000
0	0	1	0	913670000	0	0.000000	0	720		327000
0	0	1	0	913887000	0	0.000000	0	731		217000
0	0	1	1	914105000	914	0.000000	0	812		218000
0	0	1	0	914869000	0	0.000000	0	819		764000
0	0	1	0	914981000	0	0.000000	0	737		112000
0	0	1	0	915529000	0	0.000000	0	100		548000
0	0	1	0	924588000	0	0.000000	0	336		0
0	0	1	0	925242000	0	0.000000	0	678		0
0	0	1	0	925354000	0	0.000000	0	785		112000		1
0	0	1	0	925678000	0	0.000000	0	678		324000
0	0	1	0	925902000	0	0.000000	0	100		224000
0	0	1	0	933327000	0	0.000000	0	837		0
0	0	1	0	933544000	0	0.000000	0	799		217000		1
0	0	1	0	933653000	0	0.000000	0	815		109000
0	0	1	0	933982000	0	0.000000	0	757		329000
0	0	1	0	934307000	0	0.000000	0	755		325000
0	0	1	0	934415000	0	0.000000	0	775		108000
0	0	1	0	934746000	0	0.000000	0	769		331000
0	0	1	0	934964000	0	0.000000	0	245		218000
0	0	1	0	935290000	0	0.000000	0	100		0
0	0	1	0	948505000	0	0.000000	0	820		0
0	0	1	0	948831000	0	0.000000	0	862		326000		1
0	0	1	0	949265000	0	0.000000	0	779		434000
0	0	1	0	949598000	0	0.000000	0	706		333000
0	0	1	0	950034000	0	0.000000	0	341		436000
0	0	1	0	950254000	0	0.000000	0	100		0
0	0	1	0	969577000	0	0.000000	0	681		0
0	0	1	0	969904000	0	0.000000	0	835		327000		1
0	0	1	0	970126000	0	0.000000	0	888		222000
0	0	1	0	970234000	0	0.000000	0	900		108000
0	0	1	0	970342000	0	0.000000	0	881		108000
0	0	1	0	970999000	0	0.000000	0	854		657000
0	0	1	0	971216000	0	0.000000	0	845		217000
0	0	1	0	971874000	0	0.000000	0	831		658000
0	0	1	0	972419000	0	0.000000	0	856		545000
0	0	1	0	972636000	0	0.000000	0	288		217000
0	0	1	0	972962000	0	0.000000	0	290		0
0	0	1	0	973402000	0	0.000000	0	275		0
0	0	1	0	973836000	0	0.000000	0	284		0
0	0	1	0	974053000	0	0.000000	0	276		0
0	0	1	0	974491000	0	0.000000	0	282		0
0	0	1	0	974711000	0	0.000000	0	267		0
0	0	1	0	974823000	0	0.000000	0	270		0
0	0	1	0	974932000	0	0.000000	0	278		0
0	0	1	0	975257000	0	0.000000	0	271		0
0	0	1	0	975369000	0	0.000000	0	272		0
0	0	1	0	975587000	0	0.000000	0	253		0
0	0	1	0	975912000	0	0.000000	0	260		0
0	0	1	0	976240000	0	0.000000	0	249		0
0	0	1	0	976352000	0	0.000000	0	252		0
0	0	1	0	976679000	0	0.000000	0	244		0
0	0	1	0	977113000	0	0.000000	0	248		0
0	0	1	0	977444000	0	0.000000	0	206		0
0	0	1	0	977881000	0	0.000000	0	100		0
0	0	1	0	992511000	0	0.000000	0	463		0
0	0	1	0	992950000	0	0.000000	0	590		0
0	0	1	0	993167000	0	0.000000	0	181		217000		1
0	0	1	0	993272000	0	0.000000	0	100		0
0	0	1	0	996222000	0	0.000000	0	502		0
0	0	1	0	996331000	0	0.000000	0	702		109000
0	0	1	0	996988000	0	0.000000	0	845		657000		1
0	0	1	0	997423000	0	0.000000	0	413		435000
0	0	1	0	997750000	0	0.000000	0	128		0
0	0	1	0	998300000	0	0.000000	0	100		0
0	0	1	0	999280000	0	0.000000	0	107		0
0	0	1	0	999717000	0	0.000000	0	129		0
0	0	1	0	999829000	0	0.000000	0	120		0
0	0	1	0	1000043000	0	0.000000	0	147		0
0	0	1	0	1000372000	0	0.000000	0	154		0
0	0	1	0	1000484000	0	0.000000	0	151		0
0	0	1	0	1000811000	0	0.000000	0	149		0
0	0	1	0	1001028000	0	0.000000	0	150		0
0	0	1	0	1001246000	0	0.000000	0	149		0
0	0	1	0	1001576000	0	0.000000	0	157		0
0	0	1	0	1001905000	0	0.000000	0	151		0
0	0	1	0	1002010000	0	0.000000	0	160		0
0	0	1	0	1002342000	0	0.000000	0	161		0
0	0	1	0	1002775000	0	0.000000	0	171		0
0	0	1	0	1002883000	0	0.000000	0	162		0
0	0	1	0	1003319000	0	0.000000	0	167		0
0	0	1	0	1003538000	0	0.000000	0	152		0
0	0	1	0	1004088000	0	0.000000	0	168		0
0	0	1	0	1004411000	0	0.000000	0	164		0
0	0	1	0	1004525000	0	0.000000	0	168		0
0	0	1	0	1004852000	0	0.000000	0	167		0
0	0	1	0	1005181000	0	0.000000	0	176		0
0	0	1	0	1005616000	0	0.000000	0	162		0
0	0	1	0	1005728000	0	0.000000	0	135		0
0	0	1	0	1005833000	0	0.000000	0	132		0
0	0	1	0	1006051000	0	0.000000	0	158		0
0	0	1	0	1006599000	0	0.000000	0	128		0
0	0	1	0	1007033000	0	0.000000	0	154		0
0	0	1	0	1007362000	0	0.000000	0	149		0
0	0	1	0	1007474000	0	0.000000	0	162		0
0	0	1	0	1007800000	0	0.000000	0	135		0
0	0	1	0	1008017000	0	0.000000	0	159		0
0	0	1	0	1008456000	0	0.000000	0	156		0
0	0	1	0	1008672000	0	0.000000	0	151		0
0	0	1	0	1008998000	0	0.000000	0	156		0
0	0	1	0	1009436000	0	0.000000	0	164		0
0	0	1	0	1009548000	0	0.000000	0	154		0
0	0	1	0	1009658000	0	0.000000	0	159		0
0	0	1	0	1010089000	0	0.000000	0	161		0
0	0	1	0	1010201000	0	0.000000	0	162		0
0	0	1	0	1010419000	0	0.000000	0	163		0
0	0	1	0	1010750000	0	0.000000	0	169		0
0	0	1	0	1010968000	0	0.000000	0	163		0
0	0	1	0	1011511000	0	0.000000	0	142		0
0	0	1	0	1011619000	0	0.000000	0	165		0
0	0	1	0	1011838000	0	0.000000	0	161		0
0	0	1	0	1012164000	0	0.000000	0	163		0
0	0	1	0	1012385000	0	0.000000	0	170		0
0	0	1	0	1012604000	0	0.000000	0	178		0
0	0	1	0	1013038000	0	0.000000	0	198		0
0	0	1	0	1013261000	0	0.000000	0	230		0
0	0	1	0	1013366000	0	0.000000	0	234		0
0	0	1	0	1013804000	0	0.000000	0	246		0
0	0	1	0	1014021000	0	0.000000	0	251		0
0	0	1	0	1014130000	0	0.000000	0	243		0
0	0	1	0	1014458000	0	0.000000	0	252		0
0	0	1	0	1014787000	0	0.000000	0	246		0
0	0	1	0	1014895000	0	0.000000	0	266		0
0	0	1	0	1015987000	0	0.000000	0	267		0
0	0	1	0	1016204000	0	0.000000	0	813		0
0	0	1	0	1016428000	0	0.000000	0	844		224000		1
0	0	1	0	1016751000	0	0.000000	0	868		323000
0	0	1	0	1016969000	0	0.000000	0	311		218000
0	0	1	0	1017083000	0	0.000000	0	290		0
0	0	1	0	1017410000	0	0.000000	0	277		0
0	0	1	0	1017733000	0	0.000000	0	279		0
0	0	1	0	1017845000	0	0.000000	0	267		0
0	0	1	0	1018171000	0	0.000000	0	257		0
0	0	1	0	1018497000	0	0.000000	0	266		0
0	0	1	0	1018830000	0	0.000000	0	261		0
0	0	1	0	1019045000	0	0.000000	0	263		0
0	0	1	0	1019153000	0	0.000000	0	264		0
0	0	1	0	1019372000	0	0.000000	0	271		0
0	0	1	0	1019703000	0	0.000000	0	276		0
0	0	1	0	1019923000	0	0.000000	0	278		0
0	0	1	0	1020136000	0	0.000000	0	274		0
0	0	1	0	1020359000	0	0.000000	0	277		0
0	0	1	0	1020903000	0	0.000000	0	267		0
0	0	1	0	1021120000	0	0.000000	0	284		0
0	0	1	0	1021338000	0	0.000000	0	287		0
0	0	1	0	1021778000	0	0.000000	0	283		0
0	0	1	0	1021883000	0	0.000000	0	291		0
0	0	1	0	1022323000	0	0.000000	0	293		0
0	0	1	0	1022758000	0	0.000000	0	378		0
0	0	1	0	1022870000	0	0.000000	0	349		0
0	0	1	1	1023087000	1023	0.000000	0	305		0
0	0	1	0	1023630000	0	0.000000	0	313		0
0	0	1	0	1023855000	0	0.000000	0	793		0
0	0	1	0	1024398000	0	0.000000	0	900		543000		1
0	0	1	0	1025816000	0	0.000000	0	843		1418000
0	0	1	0	1026585000	0	0.000000	0	789		769000
0	0	1	0	1026688000	0	0.000000	0	708		103000
0	0	1	0	1027235000	0	0.000000	0	736		547000
0	0	1	0	1027452000	0	0.000000	0	824		217000
0	0	1	0	1027891000	0	0.000000	0	561		439000
0	0	1	0	1027999000	0	0.000000	0	307		108000
0	0	1	0	1028326000	0	0.000000	0	195		0
0	0	1	0	1028549000	0	0.000000	0	201		0
0	0	1	0	1028654000	0	0.000000	0	197		0
0	0	1	0	1028986000	0	0.000000	0	208		0
0	0	1	0	1029529000	0	0.000000	0	100		0
0	0	1	0	1030400000	0	0.000000	0	228		0
0	0	1	0	1030838000	0	0.000000	0	238		0
0	0	1	0	1031169000	0	0.000000	0	234		0
0	0	1	0	1031603000	0	0.000000	0	276		0
0	0	1	0	1032042000	0	0.000000	0	235		0
0	0	1	0	1032260000	0	0.000000	0	238		0
0	0	1	0	1032368000	0	0.000000	0	228		0
0	0	1	0	1032480000	0	0.000000	0	250		0
0	0	1	0	1032694000	0	0.000000	0	280		0
0	0	1	0	1033026000	0	0.000000	0	261		0
0	0	1	0	1033135000	0	0.000000	0	224		0
0	0	1	0	1033459000	0	0.000000	0	228		0
0	0	1	0	1033681000	0	0.000000	0	218		0
0	0	1	0	1034009000	0	0.000000	0	220		0
0	0	1	0	1034223000	0	0.000000	0	100		0
0	0	1	0	1049512000	0	0.000000	0	449		0
0	0	1	0	1049734000	0	0.000000	0	646		0
0	0	1	0	1049951000	0	0.000000	0	100		217000		1
0	0	1	0	1057594000	0	0.000000	0	727		0
0	0	1	0	1057920000	0	0.000000	0	839		326000		1
0	0	1	0	1058246000	0	0.000000	0	872		326000
0	0	1	0	1058359000	0	0.000000	0	884		113000
0	0	1	0	1058579000	0	0.000000	0	810		220000
0	0	1	1	1059010000	1059	0.000000	0	100		431000
0	0	1	0	1063599000	0	0.000000	0	436		0
0	0	1	0	1064913000	0	0.000000	0	833		0
0	0	1	0	1065018000	0	0.000000	0	876		105000		1
0	0	1	0	1065132000	0	0.000000	0	100		114000
0	0	1	0	1072443000	0	0.000000	0	101		0
0	0	1	0	1072771000	0	0.000000	0	251		0
0	0	1	0	1073100000	0	0.000000	0	759		0
0	0	1	0	1073426000	0	0.000000	0	863		326000		1
0	0	1	0	1073971000	0	0.000000	0	881		545000
0	0	1	0	1074626000	0	0.000000	0	882		655000
0	0	1	0	1074955000	0	0.000000	0	100		329000
0	0	1	0	1088607000	0	0.000000	0	110		0
0	0	1	0	1088713000	0	0.000000	0	118		0
0	0	1	1	1089041000	1089	0.000000	0	120		0
0	0	1	0	1089264000	0	0.000000	0	100		0
0	0	1	0	1104879000	0	0.000000	0	290		0
0	0	1	0	1104988000	0	0.000000	0	545		0
0	0	1	0	1105318000	0	0.000000	0	628		330000		1
0	0	1	0	1105641000	0	0.000000	0	526		323000
0	0	1	0	1105749000	0	0.000000	0	249		108000
0	0	1	0	1105972000	0	0.000000	0	100		0
0	0	1	0	1110664000	0	0.000000	0	130		0
0	0	1	0	1110881000	0	0.000000	0	430		0
0	0	1	0	1111210000	0	0.000000	0	501		0
0	0	1	0	1111431000	0	0.000000	0	692		221000		1
0	0	1	0	1111649000	0	0.000000	0	730		218000
0	0	1	0	1111974000	0	0.000000	0	109		325000
0	0	1	0	1112194000	0	0.000000	0	100		0
0	0	1	0	1119293000	0	0.000000	0	336		0
0	0	1	0	1119402000	0	0.000000	0	675		0
0	0	1	0	1119616000	0	0.000000	0	676		214000		1
0	0	1	0	1119946000	0	0.000000	0	179		330000
0	0	1	0	1120272000	0	0.000000	0	100		0
0	0	1	0	1130213000	0	0.000000	0	153		0
0	0	1	0	1130649000	0	0.000000	0	487		0
0	0	1	0	1130868000	0	0.000000	0	588		0
0	0	1	0	1130978000	0	0.000000	0	446		110000		1
0	0	1	0	1131524000	0	0.000000	0	256		0
0	0	1	0	1131847000	0	0.000000	0	100		0
0	0	1	0	1136106000	0	0.000000	0	751		0
0	0	1	0	1136216000	0	0.000000	0	740		110000		1
0	0	1	0	1136654000	0	0.000000	0	738		438000
0	0	1	0	1137531000	0	0.000000	0	821		877000
0	0	1	0	1137746000	0	0.000000	0	813		215000
0	0	1	0	1138074000	0	0.000000	0	814		328000
0	0	1	0	1138399000	0	0.000000	0	826		325000
0	0	1	0	1138729000	0	0.000000	0	157		330000
0	0	1	0	1138948000	0	0.000000	0	100		0
0	0	1	0	1143971000	0	0.000000	0	137		0
0	0	1	0	1144080000	0	0.000000	0	620		0
0	0	1	0	1144300000	0	0.000000	0	635		220000		1
0	0	1	0	1144734000	0	0.000000	0	100		434000
0	0	1	0	1150411000	0	0.000000	0	163		0
0	0	1	0	1150635000	0	0.000000	0	160		0
0	0	1	0	1150851000	0	0.000000	0	195		0
0	0	1	0	1151394000	0	0.000000	0	421		0
0	0	1	0	1151728000	0	0.000000	0	461		0
0	0	1	0	1151832000	0	0.000000	0	278		0
0	0	1	0	1151944000	0	0.000000	0	100		0
0	0	1	0	1155110000	0	0.000000	0	288		0
0	0	1	0	1155329000	0	0.000000	0	741		0
0	0	1	0	1155440000	0	0.000000	0	744		111000		1
0	0	1	0	1155874000	0	0.000000	0	749		434000
0	0	1	0	1156204000	0	0.000000	0	431		330000
0	0	1	0	1156527000	0	0.000000	0	100		0
0	0	1	0	1167778000	0	0.000000	0	114		0
0	0	1	0	1167995000	0	0.000000	0	124		0
0	0	1	0	1168435000	0	0.000000	0	132		0
0	0	1	0	1168538000	0	0.000000	0	158		0
0	0	1	0	1168759000	0	0.000000	0	165		0
0	0	1	0	1169087000	0	0.000000	0	172		0
0	0	1	0	1169307000	0	0.000000	0	173		0
0	0	1	0	1169527000	0	0.000000	0	177		0
0	0	1	0	1169851000	0	0.000000	0	172		0
0	0	1	0	1170179000	0	0.000000	0	186		0
0	0	1	0	1170619000	0	0.000000	0	178		0
0	0	1	0	1170833000	0	0.000000	0	184		0
0	0	1	0	1170942000	0	0.000000	0	186		0
0	0	1	0	1171161000	0	0.000000	0	198		0
0	0	1	0	1171380000	0	0.000000	0	190		0
0	0	1	0	1171599000	0	0.000000	0	173		0
0	0	1	0	1171926000	0	0.000000	0	186		0
0	0	1	0	1172145000	0	0.000000	0	190		0
0	0	1	0	1172255000	0	0.000000	0	195		0
0	0	1	0	1172470000	0	0.000000	0	206		0
0	0	1	0	1172690000	0	0.000000	0	192		0
0	0	1	0	1173016000	0	0.000000	0	205		0
0	0	1	0	1173236000	0	0.000000	0	201		0
0	0	1	0	1173565000	0	0.000000	0	204		0
0	0	1	0	1173784000	0	0.000000	0	210		0
0	0	1	0	1173999000	0	0.000000	0	212		0
0	0	1	0	1174330000	0	0.000000	0	222		0
0	0	1	0	1174655000	0	0.000000	0	224		0
0	0	1	0	1175091000	0	0.000000	0	245		0
0	0	1	0	1175421000	0	0.000000	0	100		0
0	0	1	0	1175531000	0	0.000000	0	264		0
0	0	1	0	1175748000	0	0.000000	0	263		0
0	0	1	0	1176291000	0	0.000000	0	268		0
0	0	1	0	1176621000	0	0.000000	0	272		0
0	0	1	0	1176840000	0	0.000000	0	266		0
0	0	1	0	1177061000	0	0.000000	0	275		0
0	0	1	0	1177280000	0	0.000000	0	282		0
0	0	1	0	1177604000	0	0.000000	0	285		0
0	0	1	0	1178040000	0	0.000000	0	289		0
0	0	1	0	1178589000	0	0.000000	0	299		0
0	0	1	0	1178809000	0	0.000000	0	300		0
0	0	1	0	1178912000	0	0.000000	0	290		0
0	0	1	0	1179024000	0	0.000000	0	287		0
0	0	1	0	1179898000	0	0.000000	0	289		0
0	0	1	0	1180010000	0	0.000000	0	285		0
0	0	1	0	1180225000	0	0.000000	0	293		0
0	0	1	0	1180334000	0	0.000000	0	289		0
0	0	1	0	1180554000	0	0.000000	0	294		0
0	0	1	0	1180768000	0	0.000000	0	302		0
0	0	1	1	1181096000	1181	0.000000	0	294		0
0	0	1	0	1181317000	0	0.000000	0	290		0
0	0	1	0	1181756000	0	0.000000	0	100		0
0	0	1	0	1181863000	0	0.000000	0	300		0
0	0	1	0	1182189000	0	0.000000	0	289		0
0	0	1	0	1182519000	0	0.000000	0	290		0
0	0	1	0	1182631000	0	0.000000	0	295		0
0	0	1	0	1182844000	0	0.000000	0	254		0
0	0	1	0	1183174000	0	0.000000	0	247		0
0	0	1	0	1183607000	0	0.000000	0	280		0
0	0	1	0	1183937000	0	0.000000	0	279		0
0	0	1	0	1184047000	0	0.000000	0	281		0
0	0	1	0	1184376000	0	0.000000	0	283		0
0	0	1	0	1185029000	0	0.000000	0	285		0
0	0	1	0	1185247000	0	0.000000	0	288		0
0	0	1	0	1185466000	0	0.000000	0	297		0
0	0	1	0	1185792000	0	0.000000	0	296		0
0	0	1	0	1186121000	0	0.000000	0	297		0
0	0	1	0	1186450000	0	0.000000	0	296		0
0	0	1	0	1186774000	0	0.000000	0	288		0
0	0	1	0	1187322000	0	0.000000	0	291		0
0	0	1	0	1187650000	0	0.000000	0	292		0
0	0	1	0	1188085000	0	0.000000	0	267		0
0	0	1	0	1188417000	0	0.000000	0	276		0
0	0	1	0	1188745000	0	0.000000	0	267		0
0	0	1	0	1188855000	0	0.000000	0	288		0
0	0	1	0	1189068000	0	0.000000	0	290		0
0	0	1	0	1189288000	0	0.000000	0	296		0
0	0	1	0	1189617000	0	0.000000	0	300		0
0	0	1	0	1189835000	0	0.000000	0	293		0
0	0	1	0	1190165000	0	0.000000	0	238		0
0	0	1	0	1190379000	0	0.000000	0	235		0
0	0	1	0	1190599000	0	0.000000	0	260		0
0	0	1	0	1190928000	0	0.000000	0	261		0
0	0	1	0	1191145000	0	0.000000	0	264		0
0	0	1	0	1191474000	0	0.000000	0	267		0
0	0	1	0	1191693000	0	0.000000	0	271		0
0	0	1	0	1192129000	0	0.000000	0	279		0
0	0	1	0	1192240000	0	0.000000	0	270		0
0	0	1	0	1192454000	0	0.000000	0	277		0
0	0	1	0	1192567000	0	0.000000	0	275		0
0	0	1	0	1192895000	0	0.000000	0	290		0
0	0	1	0	1193221000	0	0.000000	0	276		0
0	0	1	0	1193330000	0	0.000000	0	295		0
0	0	1	0	1193655000	0	0.000000	0	301		0
0	0	1	0	1193875000	0	0.000000	0	292		0
0	0	1	1	1194094000	1194	0.000000	0	299		0
0	0	1	0	1194637000	0	0.000000	0	296		0
0	0	1	0	1195077000	0	0.000000	0	297		0
0	0	1	0	1195295000	0	0.000000	0	298		0
0	0	1	0	1195405000	0	0.000000	0	286		0
0	0	1	0	1195735000	0	0.000000	0	275		0
0	0	1	0	1195839000	0	0.000000	0	282		0
0	0	1	1	1196059000	1196	0.000000	0	285		0
0	0	1	0	1196497000	0	0.000000	0	283		0
0	0	1	0	1196717000	0	0.000000	0	287		0
0	0	1	0	1196932000	0	0.000000	0	289		0
0	0	1	0	1197258000	0	0.000000	0	291		0
0	0	1	0	1197588000	0	0.000000	0	281		0
0	0	1	0	1197807000	0	0.000000	0	304		0
0	0	1	0	1198024000	0	0.000000	0	309		0
0	0	1	0	1198463000	0	0.000000	0	313		0
0	0	1	0	1198573000	0	0.000000	0	314		0
0	0	1	0	1198786000	0	0.000000	0	309		0
0	0	1	0	1198896000	0	0.000000	0	323		0
0	0	1	0	1199116000	0	0.000000	0	315		0
0	0	1	0	1199443000	0	0.000000	0	314		0
0	0	1	0	1199773000	0	0.000000	0	317		0
0	0	1	0	1200211000	0	0.000000	0	270		0
0	0	1	0	1200319000	0	0.000000	0	305		0
0	0	1	0	1200539000	0	0.000000	0	283		0
0	0	1	0	1200753000	0	0.000000	0	284		0
0	0	1	0	1200973000	0	0.000000	0	240		0
0	0	1	0	1201193000	0	0.000000	0	250		0
0	0	1	0	1201411000	0	0.000000	0	256		0
0	0	1	0	1201741000	0	0.000000	0	249		0
0	0	1	0	1202066000	0	0.000000	0	261		0
0	0	1	0	1202392000	0	0.000000	0	256		0
0	0	1	0	1202502000	0	0.000000	0	266		0
0	0	1	0	1202612000	0	0.000000	0	258		0
0	0	1	0	1203154000	0	0.000000	0	270		0
0	0	1	0	1203264000	0	0.000000	0	271		0
0	0	1	0	1203704000	0	0.000000	0	311		0
0	0	1	0	1204249000	0	0.000000	0	722		0
0	0	1	0	1204360000	0	0.000000	0	808		111000		1
0	0	1	0	1204470000	0	0.000000	0	693		110000
0	0	1	0	1204685000	0	0.000000	0	100		215000
0	0	1	0	1209490000	0	0.000000	0	168		0
0	0	1	0	1209710000	0	0.000000	0	133		0
0	0	1	0	1209931000	0	0.000000	0	156		0
0	0	1	0	1210256000	0	0.000000	0	159		0
0	0	1	0	1210471000	0	0.000000	0	160		0
0	0	1	0	1210802000	0	0.000000	0	155		0
0	0	1	0	1211239000	0	0.000000	0	335		0
0	0	1	0	1211570000	0	0.000000	0	426		0
0	0	1	0	1211784000	0	0.000000	0	176		0
0	0	1	0	1212006000	0	0.000000	0	100		0
0	0	1	0	1216808000	0	0.000000	0	122		0
0	0	1	0	1217244000	0	0.000000	0	107		0
0	0	1	0	1217353000	0	0.000000	0	148		0
0	0	1	0	1217570000	0	0.000000	0	145		0
0	0	1	0	1217791000	0	0.000000	0	160		0
0	0	1	0	1218011000	0	0.000000	0	156		0
0	0	1	0	1218225000	0	0.000000	0	169		0
0	0	1	0	1218558000	0	0.000000	0	165		0
0	0	1	0	1218882000	0	0.000000	0	176		0
0	0	1	0	1219428000	0	0.000000	0	162		0
0	0	1	0	1219537000	0	0.000000	0	163		0
0	0	1	0	1219757000	0	0.000000	0	167		0
0	0	1	1	1220085000	1220	0.000000	0	181		0
0	0	1	0	1220299000	0	0.000000	0	182		0
0	0	1	0	1220519000	0	0.000000	0	189		0
0	0	1	0	1220847000	0	0.000000	0	193		0
0	0	1	0	1221066000	0	0.000000	0	217		0
0	0	1	0	1221286000	0	0.000000	0	549		0
0	0	1	0	1221722000	0	0.000000	0	640		436000		1
0	0	1	0	1221832000	0	0.000000	0	373		110000
0	0	1	0	1222158000	0	0.000000	0	277		0
0	0	1	0	1222268000	0	0.000000	0	100		0
0	0	1	0	1225435000	0	0.000000	0	113		0
0	0	1	0	1225654000	0	0.000000	0	105		0
0	0	1	0	1225758000	0	0.000000	0	118		0
0	0	1	0	1226091000	0	0.000000	0	107		0
0	0	1	0	1226305000	0	0.000000	0	100		0
0	0	1	0	1229038000	0	0.000000	0	111		0
0	0	1	0	1229368000	0	0.000000	0	133		0
0	0	1	0	1229582000	0	0.000000	0	143		0
0	0	1	0	1229801000	0	0.000000	0	128		0
0	0	1	0	1230235000	0	0.000000	0	130		0
0	0	1	0	1230350000	0	0.000000	0	125		0
0	0	1	0	1230563000	0	0.000000	0	137		0
0	0	1	0	1230893000	0	0.000000	0	157		0
0	0	1	0	1231112000	0	0.000000	0	158		0
0	0	1	0	1231437000	0	0.000000	0	157		0
0	0	1	0	1231657000	0	0.000000	0	165		0
0	0	1	0	1231767000	0	0.000000	0	182		0
0	0	1	0	1232093000	0	0.000000	0	185		0
0	0	1	0	1232313000	0	0.000000	0	182		0
0	0	1	0	1232532000	0	0.000000	0	185		0
0	0	1	0	1232857000	0	0.000000	0	187		0
0	0	1	0	1233077000	0	0.000000	0	189		0
0	0	1	0	1233406000	0	0.000000	0	214		0
0	0	1	0	1233625000	0	0.000000	0	207		0
0	0	1	0	1233846000	0	0.000000	0	189		0
0	0	1	0	1234283000	0	0.000000	0	198		0
0	0	1	0	1234386000	0	0.000000	0	193		0
0	0	1	0	1234607000	0	0.000000	0	192		0
0	0	1	0	1234933000	0	0.000000	0	195		0
0	0	1	0	1235044000	0	0.000000	0	199		0
0	0	1	0	1235374000	0	0.000000	0	208		0
0	0	1	0	1235588000	0	0.000000	0	201		0
0	0	1	0	1235808000	0	0.000000	0	207		0
0	0	1	0	1236133000	0	0.000000	0	205		0
0	0	1	0	1236354000	0	0.000000	0	206		0
0	0	1	0	1236684000	0	0.000000	0	209		0
0	0	1	0	1236900000	0	0.000000	0	212		0
0	0	1	0	1237120000	0	0.000000	0	490		0
0	0	1	0	1237553000	0	0.000000	0	680		0
0	0	1	0	1237662000	0	0.000000	0	792		109000		1
0	0	1	0	1237991000	0	0.000000	0	695		329000
0	0	1	0	1238210000	0	0.000000	0	693		219000
0	0	1	0	1238430000	0	0.000000	0	416		220000
0	0	1	0	1238650000	0	0.000000	0	180		0
0	0	1	0	1238975000	0	0.000000	0	280		0
0	0	1	0	1239084000	0	0.000000	0	270		0
0	0	1	0	1239414000	0	0.000000	0	240		0
0	0	1	0	1239737000	0	0.000000	0	193		0
0	0	1	0	1239955000	0	0.000000	0	163		0
0	0	1	0	1240177000	0	0.000000	0	207		0
0	0	1	0	1240392000	0	0.000000	0	198		0
0	0	1	0	1240613000	0	0.000000	0	202		0
0	0	1	0	1240937000	0	0.000000	0	205		0
0	0	1	0	1241158000	0	0.000000	0	200		0
0	0	1	0	1241377000	0	0.000000	0	191		0
0	0	1	0	1241706000	0	0.000000	0	190		0
0	0	1	0	1241922000	0	0.000000	0	192		0
0	0	1	0	1242141000	0	0.000000	0	184		0
0	0	1	0	1242360000	0	0.000000	0	136		0
0	0	1	0	1242690000	0	0.000000	0	132		0
0	0	1	0	1243126000	0	0.000000	0	157		0
0	0	1	0	1243451000	0	0.000000	0	147		0
0	0	1	0	1243888000	0	0.000000	0	127		0
0	0	1	0	1243997000	0	0.000000	0	246		0
0	0	1	0	1244213000	0	0.000000	0	253		0
0	0	1	0	1244653000	0	0.000000	0	261		0
0	0	1	0	1244762000	0	0.000000	0	265		0
0	0	1	0	1244980000	0	0.000000	0	264		0
0	0	1	0	1245417000	0	0.000000	0	283		0
0	0	1	0	1245637000	0	0.000000	0	284		0
0	0	1	1	1246073000	1246	0.000000	0	286		0
0	0	1	0	1246402000	0	0.000000	0	282		0
0	0	1	0	1246836000	0	0.000000	0	100		0
0	0	1	0	1246948000	0	0.000000	0	199		0
0	0	1	0	1247163000	0	0.000000	0	196		0
0	0	1	0	1247601000	0	0.000000	0	214		0
0	0	1	0	1247711000	0	0.000000	0	219		0
0	0	1	0	1247931000	0	0.000000	0	225		0
0	0	1	0	1248365000	0	0.000000	0	234		0
0	0	1	0	1248475000	0	0.000000	0	258		0
0	0	1	0	1248694000	0	0.000000	0	259		0
0	0	1	0	1248913000	0	0.000000	0	273		0
0	0	1	0	1249128000	0	0.000000	0	725		0
0	0	1	0	1249458000	0	0.000000	0	779		330000		1
0	0	1	0	1249679000	0	0.000000	0	868		221000
0	0	1	1	1250003000	1250	0.000000	0	896		324000
0	0	1	0	1250225000	0	0.000000	0	439		222000
0	0	1	0	1250550000	0	0.000000	0	100		0
0	0	1	0	1253499000	0	0.000000	0	103		0
0	0	1	0	1253718000	0	0.000000	0	110		0
0	0	1	0	1254263000	0	0.000000	0	119		0
0	0	1	0	1254483000	0	0.000000	0	118		0
0	0	1	0	1254593000	0	0.000000	0	122		0
0	0	1	0	1255030000	0	0.000000	0	127		0
0	0	1	0	1255245000	0	0.000000	0	129		0
0	0	1	0	1255354000	0	0.000000	0	138		0
0	0	1	0	1255683000	0	0.000000	0	135		0
0	0	1	0	1255793000	0	0.000000	0	133		0
0	0	1	1	1256013000	1256	0.000000	0	139		0
0	0	1	0	1256338000	0	0.000000	0	152		0
0	0	1	0	1256447000	0	0.000000	0	164		0
0	0	1	0	1256777000	0	0.000000	0	153		0
0	0	1	0	1257208000	0	0.000000	0	149		0
0	0	1	0	1257429000	0	0.000000	0	160		0
0	0	1	0	1257538000	0	0.000000	0	167		0
0	0	1	0	1257757000	0	0.000000	0	168		0
0	0	1	0	1258195000	0	0.000000	0	155		0
0	0	1	0	1258305000	0	0.000000	0	166		0
0	0	1	0	1258628000	0	0.000000	0	137		0
0	0	1	0	1258958000	0	0.000000	0	134		0
0	0	1	0	1259394000	0	0.000000	0	105		0
0	0	1	0	1259723000	0	0.000000	0	100		0
0	0	1	0	1260159000	0	0.000000	0	124		0
0	0	1	0	1260269000	0	0.000000	0	105		0
0	0	1	0	1260593000	0	0.000000	0	112		0
0	0	1	0	1260923000	0	0.000000	0	108		0
0	0	1	0	1261143000	0	0.000000	0	111		0
0	0	1	0	1261577000	0	0.000000	0	115		0
0	0	1	0	1261907000	0	0.000000	0	146		0
0	0	1	0	1262344000	0	0.000000	0	138		0
0	0	1	0	1262673000	0	0.000000	0	155		0
0	0	1	0	1263107000	0	0.000000	0	151		0
0	0	1	0	1263436000	0	0.000000	0	156		0
0	0	1	0	1264090000	0	0.000000	0	142		0
0	0	1	0	1264311000	0	0.000000	0	155		0
0	0	1	0	1264526000	0	0.000000	0	144		0
0	0	1	0	1264635000	0	0.000000	0	140		0
0	0	1	0	1264854000	0	0.000000	0	120		0
0	0	1	0	1265402000	0	0.000000	0	128		0
0	0	1	0	1265621000	0	0.000000	0	100		0
0	0	1	0	1268349000	0	0.000000	0	722		0
0	0	1	0	1268568000	0	0.000000	0	856		219000		1
0	0	1	0	1268788000	0	0.000000	0	852		220000
0	0	1	0	1269001000	0	0.000000	0	847		213000
0	0	1	0	1269329000	0	0.000000	0	862		328000
0	0	1	0	1269550000	0	0.000000	0	858		221000
0	0	1	0	1269770000	0	0.000000	0	836		220000
0	0	1	0	1269984000	0	0.000000	0	551		214000
0	0	1	0	1270314000	0	0.000000	0	230		330000
0	0	1	0	1270643000	0	0.000000	0	273		0
0	0	1	0	1270754000	0	0.000000	0	636		0
0	0	1	0	1271079000	0	0.000000	0	705		325000		1
0	0	1	0	1271300000	0	0.000000	0	756		221000
0	0	1	0	1271625000	0	0.000000	0	744		325000
0	0	1	0	1271954000	0	0.000000	0	100		329000
0	0	1	0	1276102000	0	0.000000	0	487		0
0	0	1	0	1276324000	0	0.000000	0	614		0
0	0	1	0	1276650000	0	0.000000	0	817		326000		1
0	0	1	0	1276864000	0	0.000000	0	855		214000
0	0	1	0	1277194000	0	0.000000	0	803		330000
0	0	1	0	1277411000	0	0.000000	0	792		217000
0	0	1	0	1277632000	0	0.000000	0	789		221000
0	0	1	0	1277961000	0	0.000000	0	782		329000
0	0	1	0	1278175000	0	0.000000	0	772		214000
0	0	1	0	1278284000	0	0.000000	0	747		109000
0	0	1	0	1278723000	0	0.000000	0	737		439000
0	0	1	0	1278942000	0	0.000000	0	743		219000
0	0	1	0	1279161000	0	0.000000	0	730		219000
0	0	1	0	1279379000	0	0.000000	0	130		218000
0	0	1	0	1279599000	0	0.000000	0	100		0
0	0	1	0	1280798000	0	0.000000	0	122		0
0	0	1	0	1281237000	0	0.000000	0	100		0
0	0	1	0	1281453000	0	0.000000	0	199		0
0	0	1	0	1281672000	0	0.000000	0	100		0
0	0	1	0	1281891000	0	0.000000	0	190		0
0	0	1	0	1282110000	0	0.000000	0	100		0
0	0	1	0	1282655000	0	0.000000	0	104		0
0	0	1	0	1282979000	0	0.000000	0	100		0
0	0	1	0	1290623000	0	0.000000	0	175		0
0	0	1	0	1291174000	0	0.000000	0	286		0
0	0	1	0	1291388000	0	0.000000	0	560		0
0	0	1	0	1291609000	0	0.000000	0	616		221000		1
0	0	1	0	1291934000	0	0.000000	0	620		325000
0	0	1	0	1292266000	0	0.000000	0	592		332000
0	0	1	0	1292485000	0	0.000000	0	555		219000
0	0	1	0	1292699000	0	0.000000	0	567		214000
0	0	1	0	1293031000	0	0.000000	0	680		332000
0	0	1	0	1293244000	0	0.000000	0	690		213000
0	0	1	0	1293462000	0	0.000000	0	701		218000
0	0	1	0	1293684000	0	0.000000	0	532		222000
0	0	1	0	1293901000	0	0.000000	0	542		217000
0	0	1	0	1294228000	0	0.000000	0	552		327000
0	0	1	0	1294447000	0	0.000000	0	571		219000
0	0	1	0	1294669000	0	0.000000	0	552		222000
0	0	1	0	1294994000	0	0.000000	0	532		325000
0	0	1	0	1295213000	0	0.000000	0	522		219000
0	0	1	0	1295538000	0	0.000000	0	117		325000
0	0	1	0	1295650000	0	0.000000	0	100		0
										46723000		37
									total	46.72

## Sheet: pp07_02
joystick 1/0	button 1/0	frebble 1/0	marker 1/0	time	marker	joystick	button	frebble
0	0	1	0	710563000	0	0.000000	0	214
0	0	1	0	710775000	0	0.000000	0	107		0
0	0	1	0	711108000	0	0.000000	0	228		0
0	0	1	0	711326000	0	0.000000	0	293		0
0	0	1	0	711546000	0	0.000000	0	375		0
0	0	1	0	711872000	0	0.000000	0	362		0
0	0	1	1	712091000	712	0.000000	0	346		0
0	0	1	0	712416000	0	0.000000	0	378		0
0	0	1	0	712525000	0	0.000000	0	366		0
0	0	1	0	712850000	0	0.000000	0	358		0
0	0	1	0	713068000	0	0.000000	0	378		0
0	0	1	0	713289000	0	0.000000	0	407		0
0	0	1	0	713619000	0	0.000000	0	517		0
0	0	1	0	713836000	0	0.000000	0	615		217000		1
0	0	1	0	714054000	0	0.000000	0	692		218000
0	0	1	0	714381000	0	0.000000	0	693		327000
0	0	1	0	714599000	0	0.000000	0	550		218000
0	0	1	0	714816000	0	0.000000	0	652		217000
0	0	1	0	715148000	0	0.000000	0	736		332000
0	0	1	0	715368000	0	0.000000	0	522		220000
0	0	1	0	715581000	0	0.000000	0	228		213000
0	0	1	0	715913000	0	0.000000	0	193		0
0	0	1	0	716131000	0	0.000000	0	116		0
0	0	1	0	716349000	0	0.000000	0	100		0
0	0	1	0	716563000	0	0.000000	0	104		0
0	0	1	0	716890000	0	0.000000	0	182		0
0	0	1	0	717111000	0	0.000000	0	366		0
0	0	1	0	717329000	0	0.000000	0	413		0
0	0	1	0	717655000	0	0.000000	0	548		0
0	0	1	0	717873000	0	0.000000	0	489		218000		1
0	0	1	0	718093000	0	0.000000	0	289		0
0	0	1	0	718420000	0	0.000000	0	443		0
0	0	1	0	718638000	0	0.000000	0	444		0
0	0	1	0	718858000	0	0.000000	0	456		0
0	0	1	0	719183000	0	0.000000	0	367		0
0	0	1	0	719403000	0	0.000000	0	497		0
0	0	1	0	719621000	0	0.000000	0	583		0
0	0	1	0	719842000	0	0.000000	0	518		221000		1
0	0	1	0	720170000	0	0.000000	0	128		328000
0	0	1	0	720391000	0	0.000000	0	192		0
0	0	1	0	720603000	0	0.000000	0	240		0
0	0	1	0	720827000	0	0.000000	0	264		0
0	0	1	0	721152000	0	0.000000	0	331		0
0	0	1	0	721372000	0	0.000000	0	402		0
0	0	1	0	721591000	0	0.000000	0	411		0
0	0	1	0	721914000	0	0.000000	0	100		0
0	0	1	0	722136000	0	0.000000	0	333		0
0	0	1	0	722354000	0	0.000000	0	100		0
0	0	1	0	723229000	0	0.000000	0	141		0
0	0	1	0	723448000	0	0.000000	0	206		0
0	0	1	0	723663000	0	0.000000	0	100		0
0	0	1	0	723988000	0	0.000000	0	198		0
0	0	1	1	724102000	724	0.000000	0	410		0
0	0	1	0	724430000	0	0.000000	0	448		0
0	0	1	0	724643000	0	0.000000	0	429		0
0	0	1	0	725083000	0	0.000000	0	473		0
0	0	1	0	725191000	0	0.000000	0	414		0
0	0	1	0	725410000	0	0.000000	0	462		0
0	0	1	0	725849000	0	0.000000	0	578		0
0	0	1	0	725955000	0	0.000000	0	619		106000		1
0	0	1	0	726176000	0	0.000000	0	647		221000
0	0	1	0	726614000	0	0.000000	0	664		438000
0	0	1	0	726720000	0	0.000000	0	729		106000
0	0	1	0	726939000	0	0.000000	0	768		219000
0	0	1	0	727269000	0	0.000000	0	799		330000
0	0	1	0	727376000	0	0.000000	0	858		107000
0	0	1	0	727702000	0	0.000000	0	888		326000
0	0	1	1	728031000	728	0.000000	0	900		329000
0	0	1	0	728471000	0	0.000000	0	893		440000
0	0	1	0	728684000	0	0.000000	0	871		213000
0	0	1	0	728904000	0	0.000000	0	811		220000
0	0	1	0	729231000	0	0.000000	0	723		327000
0	0	1	0	729449000	0	0.000000	0	682		218000
0	0	1	0	729670000	0	0.000000	0	727		221000
0	0	1	0	730000000	0	0.000000	0	739		330000
0	0	1	0	730218000	0	0.000000	0	767		218000
0	0	1	0	730436000	0	0.000000	0	805		218000
0	0	1	0	730656000	0	0.000000	0	761		220000
0	0	1	0	730980000	0	0.000000	0	643		324000
0	0	1	0	731199000	0	0.000000	0	666		219000
0	0	1	0	731418000	0	0.000000	0	731		219000
0	0	1	0	731963000	0	0.000000	0	100		545000
0	0	1	0	732181000	0	0.000000	0	820		0
0	0	1	0	732402000	0	0.000000	0	852		221000		1
0	0	1	0	732726000	0	0.000000	0	879		324000
0	0	1	0	732948000	0	0.000000	0	890		222000
0	0	1	0	733166000	0	0.000000	0	876		218000
0	0	1	0	733386000	0	0.000000	0	870		220000
0	0	1	0	733711000	0	0.000000	0	871		325000
0	0	1	0	733931000	0	0.000000	0	861		220000
0	0	1	0	734256000	0	0.000000	0	860		325000
0	0	1	0	734476000	0	0.000000	0	847		220000
0	0	1	0	734695000	0	0.000000	0	837		219000
0	0	1	0	735024000	0	0.000000	0	857		329000
0	0	1	0	735238000	0	0.000000	0	890		214000
0	0	1	0	735456000	0	0.000000	0	900		218000
0	0	1	0	735677000	0	0.000000	0	888		221000
0	0	1	1	736003000	736	0.000000	0	874		326000
0	0	1	0	736224000	0	0.000000	0	869		221000
0	0	1	0	736442000	0	0.000000	0	850		218000
0	0	1	0	736986000	0	0.000000	0	100		544000
0	0	1	0	737206000	0	0.000000	0	704		0
0	0	1	0	737424000	0	0.000000	0	329		218000		1
0	0	1	0	737747000	0	0.000000	0	305		0
0	0	1	0	737966000	0	0.000000	0	100		0
0	0	1	0	738516000	0	0.000000	0	150		0
0	0	1	0	738736000	0	0.000000	0	173		0
0	0	1	0	739061000	0	0.000000	0	397		0
0	0	1	0	739281000	0	0.000000	0	358		0
0	0	1	0	739500000	0	0.000000	0	415		0
0	0	1	0	739825000	0	0.000000	0	430		0
0	0	1	0	739932000	0	0.000000	0	538		0
0	0	1	0	740262000	0	0.000000	0	630		330000		1
0	0	1	0	740589000	0	0.000000	0	625		327000
0	0	1	0	740701000	0	0.000000	0	647		112000
0	0	1	0	741029000	0	0.000000	0	670		328000
0	0	1	0	741247000	0	0.000000	0	713		218000
0	0	1	0	741460000	0	0.000000	0	683		213000
0	0	1	0	741792000	0	0.000000	0	638		332000
0	0	1	0	742012000	0	0.000000	0	661		220000
0	0	1	0	742227000	0	0.000000	0	665		215000
0	0	1	0	742552000	0	0.000000	0	674		325000
0	0	1	0	742772000	0	0.000000	0	702		220000
0	0	1	0	742990000	0	0.000000	0	724		218000
0	0	1	0	743211000	0	0.000000	0	781		221000
0	0	1	0	743535000	0	0.000000	0	830		324000
0	0	1	0	743756000	0	0.000000	0	853		221000
0	0	1	0	743975000	0	0.000000	0	863		219000
0	0	1	0	744305000	0	0.000000	0	839		330000
0	0	1	0	744517000	0	0.000000	0	805		212000
0	0	1	0	744736000	0	0.000000	0	599		219000
0	0	1	0	745063000	0	0.000000	0	441		327000
0	0	1	0	745282000	0	0.000000	0	274		0
0	0	1	0	745502000	0	0.000000	0	100		0
0	0	1	0	747034000	0	0.000000	0	132		0
0	0	1	0	747247000	0	0.000000	0	170		0
0	0	1	0	747580000	0	0.000000	0	198		0
0	0	1	0	747798000	0	0.000000	0	208		0
0	0	1	0	748018000	0	0.000000	0	234		0
0	0	1	0	748345000	0	0.000000	0	237		0
0	0	1	0	748564000	0	0.000000	0	250		0
0	0	1	0	748777000	0	0.000000	0	271		0
0	0	1	0	749109000	0	0.000000	0	298		0
0	0	1	0	749324000	0	0.000000	0	316		0
0	0	1	0	749650000	0	0.000000	0	264		0
0	0	1	0	749870000	0	0.000000	0	322		0
0	0	1	0	750088000	0	0.000000	0	339		0
0	0	1	0	750305000	0	0.000000	0	324		0
0	0	1	0	750523000	0	0.000000	0	325		0
0	0	1	0	750742000	0	0.000000	0	310		0
0	0	1	1	751075000	751	0.000000	0	334		0
0	0	1	0	751289000	0	0.000000	0	347		0
0	0	1	0	751621000	0	0.000000	0	100		0
0	0	1	0	751841000	0	0.000000	0	396		0
0	0	1	0	752054000	0	0.000000	0	405		0
0	0	1	0	752380000	0	0.000000	0	400		0
0	0	1	0	752600000	0	0.000000	0	627		0
0	0	1	0	752818000	0	0.000000	0	541		218000		1
0	0	1	0	753145000	0	0.000000	0	466		327000
0	0	1	0	753257000	0	0.000000	0	482		0
0	0	1	0	753911000	0	0.000000	0	512		0
0	0	1	0	754018000	0	0.000000	0	533		107000		1
0	0	1	0	754349000	0	0.000000	0	601		331000
0	0	1	0	754569000	0	0.000000	0	754		220000
0	0	1	0	754894000	0	0.000000	0	885		325000
0	0	1	0	755113000	0	0.000000	0	845		219000
0	0	1	0	755331000	0	0.000000	0	681		218000
0	0	1	0	755549000	0	0.000000	0	272		218000
0	0	1	0	755876000	0	0.000000	0	100		0
0	0	1	0	757625000	0	0.000000	0	123		0
0	0	1	0	757845000	0	0.000000	0	115		0
0	0	1	0	758064000	0	0.000000	0	174		0
0	0	1	0	758387000	0	0.000000	0	179		0
0	0	1	0	758607000	0	0.000000	0	200		0
0	0	1	0	758825000	0	0.000000	0	166		0
0	0	1	0	759152000	0	0.000000	0	173		0
0	0	1	0	759372000	0	0.000000	0	141		0
0	0	1	0	759593000	0	0.000000	0	208		0
0	0	1	0	759918000	0	0.000000	0	189		0
0	0	1	0	760139000	0	0.000000	0	101		0
0	0	1	0	760464000	0	0.000000	0	106		0
0	0	1	0	760571000	0	0.000000	0	100		0
0	0	1	0	775423000	0	0.000000	0	341		0
0	0	1	0	775752000	0	0.000000	0	278		0
0	0	1	0	775971000	0	0.000000	0	144		0
0	0	1	0	776296000	0	0.000000	0	159		0
0	0	1	0	776516000	0	0.000000	0	440		0
0	0	1	0	776628000	0	0.000000	0	312		0
0	0	1	0	776955000	0	0.000000	0	372		0
0	0	1	0	777173000	0	0.000000	0	496		0
0	0	1	0	777500000	0	0.000000	0	497		0
0	0	1	0	777720000	0	0.000000	0	426		0
0	0	1	0	777933000	0	0.000000	0	339		0
0	0	1	0	778265000	0	0.000000	0	318		0
0	0	1	0	778485000	0	0.000000	0	300		0
0	0	1	0	778699000	0	0.000000	0	275		0
0	0	1	0	779139000	0	0.000000	0	293		0
0	0	1	0	779245000	0	0.000000	0	240		0
0	0	1	0	779577000	0	0.000000	0	304		0
0	0	1	0	779790000	0	0.000000	0	363		0
0	0	1	0	780008000	0	0.000000	0	530		0
0	0	1	0	780231000	0	0.000000	0	493		223000		1
0	0	1	0	780554000	0	0.000000	0	520		0
0	0	1	0	780668000	0	0.000000	0	744		114000
0	0	1	0	780993000	0	0.000000	0	638		325000
0	0	1	0	781212000	0	0.000000	0	503		219000
0	0	1	0	781431000	0	0.000000	0	573		219000
0	0	1	0	781757000	0	0.000000	0	149		326000
0	0	1	0	781976000	0	0.000000	0	100		0
0	0	1	0	783502000	0	0.000000	0	342		0
0	0	1	0	783720000	0	0.000000	0	319		0
0	0	1	0	783940000	0	0.000000	0	311		0
0	0	1	0	784271000	0	0.000000	0	388		0
0	0	1	0	784491000	0	0.000000	0	361		0
0	0	1	0	784705000	0	0.000000	0	392		0
0	0	1	1	785037000	785	0.000000	0	552		0
0	0	1	0	785250000	0	0.000000	0	625		213000		1
0	0	1	0	785468000	0	0.000000	0	604		218000
0	0	1	0	786015000	0	0.000000	0	100		547000
0	0	1	0	786236000	0	0.000000	0	675		0
0	0	1	0	786454000	0	0.000000	0	701		218000		1
0	0	1	0	786781000	0	0.000000	0	683		327000
0	0	1	0	786999000	0	0.000000	0	699		218000
0	0	1	0	787219000	0	0.000000	0	686		220000
0	0	1	0	787545000	0	0.000000	0	609		326000
0	0	1	0	787765000	0	0.000000	0	581		220000
0	0	1	0	787984000	0	0.000000	0	561		219000
0	0	1	0	788309000	0	0.000000	0	485		325000
0	0	1	0	788525000	0	0.000000	0	100		0
0	0	1	0	789072000	0	0.000000	0	165		0
0	0	1	0	789290000	0	0.000000	0	597		0
0	0	1	0	789617000	0	0.000000	0	602		327000		1
0	0	1	0	789729000	0	0.000000	0	587		112000
0	0	1	0	790056000	0	0.000000	0	602		327000
0	0	1	0	790274000	0	0.000000	0	681		218000
0	0	1	0	790493000	0	0.000000	0	706		219000
0	0	1	0	790818000	0	0.000000	0	684		325000
0	0	1	1	791038000	791	0.000000	0	787		220000
0	0	1	0	791258000	0	0.000000	0	389		220000
0	0	1	0	791583000	0	0.000000	0	100		0
0	0	1	0	792348000	0	0.000000	0	146		0
0	0	1	0	792568000	0	0.000000	0	575		0
0	0	1	0	792895000	0	0.000000	0	701		327000		1
0	0	1	0	793007000	0	0.000000	0	832		112000
0	0	1	0	793336000	0	0.000000	0	839		329000
0	0	1	0	793554000	0	0.000000	0	836		218000
0	0	1	0	793879000	0	0.000000	0	846		325000
0	0	1	0	794097000	0	0.000000	0	825		218000
0	0	1	0	794316000	0	0.000000	0	834		219000
0	0	1	0	794644000	0	0.000000	0	835		328000
0	0	1	0	794864000	0	0.000000	0	842		220000
0	0	1	0	795083000	0	0.000000	0	791		219000
0	0	1	0	795301000	0	0.000000	0	281		218000
0	0	1	0	795515000	0	0.000000	0	392		0
0	0	1	0	795845000	0	0.000000	0	627		0
0	0	1	0	796066000	0	0.000000	0	670		221000		1
0	0	1	0	796390000	0	0.000000	0	703		324000
0	0	1	0	796611000	0	0.000000	0	740		221000
0	0	1	0	796827000	0	0.000000	0	756		216000
0	0	1	0	797046000	0	0.000000	0	726		219000
0	0	1	0	797265000	0	0.000000	0	719		219000
0	0	1	0	797595000	0	0.000000	0	758		330000
0	0	1	0	797810000	0	0.000000	0	786		215000
0	0	1	0	798135000	0	0.000000	0	773		325000
0	0	1	0	798355000	0	0.000000	0	754		220000
0	0	1	0	798573000	0	0.000000	0	820		218000
0	0	1	0	798794000	0	0.000000	0	497		221000
0	0	1	0	799120000	0	0.000000	0	100		0
0	0	1	0	799779000	0	0.000000	0	330		0
0	0	1	0	800210000	0	0.000000	0	569		0
0	0	1	0	800324000	0	0.000000	0	783		114000		1
0	0	1	0	800542000	0	0.000000	0	742		218000
0	0	1	0	800871000	0	0.000000	0	406		329000
0	0	1	0	801083000	0	0.000000	0	151		0
0	0	1	0	801302000	0	0.000000	0	253		0
0	0	1	0	801634000	0	0.000000	0	387		0
0	0	1	0	801849000	0	0.000000	0	401		0
0	0	1	0	802175000	0	0.000000	0	484		0
0	0	1	0	802394000	0	0.000000	0	549		0
0	0	1	0	802614000	0	0.000000	0	642		220000		1
0	0	1	0	802832000	0	0.000000	0	100		218000
0	0	1	0	803053000	0	0.000000	0	525		0
0	0	1	0	803377000	0	0.000000	0	100		324000		1
0	0	1	0	804364000	0	0.000000	0	195		0
0	0	1	0	804577000	0	0.000000	0	340		0
0	0	1	0	804907000	0	0.000000	0	390		0
0	0	1	0	805126000	0	0.000000	0	388		0
0	0	1	0	805451000	0	0.000000	0	389		0
0	0	1	0	805670000	0	0.000000	0	411		0
0	0	1	0	805890000	0	0.000000	0	460		0
0	0	1	0	806220000	0	0.000000	0	635		0
0	0	1	0	806434000	0	0.000000	0	747		214000		1
0	0	1	0	806652000	0	0.000000	0	714		218000
0	0	1	0	806873000	0	0.000000	0	100		221000
0	0	1	0	807967000	0	0.000000	0	231		0
0	0	1	0	808185000	0	0.000000	0	497		0
0	0	1	0	808405000	0	0.000000	0	575		0
0	0	1	0	808618000	0	0.000000	0	100		213000		1
0	0	1	0	828825000	0	0.000000	0	246		0
0	0	1	0	829043000	0	0.000000	0	419		0
0	0	1	0	829368000	0	0.000000	0	556		0
0	0	1	0	829480000	0	0.000000	0	640		112000		1
0	0	1	0	829693000	0	0.000000	0	656		213000
0	0	1	1	830025000	830	0.000000	0	556		332000
0	0	1	0	830240000	0	0.000000	0	100		215000
0	0	1	0	831768000	0	0.000000	0	211		0
0	0	1	0	832100000	0	0.000000	0	419		0
0	0	1	0	832428000	0	0.000000	0	246		0
0	0	1	0	832537000	0	0.000000	0	316		0
0	0	1	0	832866000	0	0.000000	0	344		0
0	0	1	0	832973000	0	0.000000	0	598		0
0	0	1	0	833299000	0	0.000000	0	749		326000		1
0	0	1	0	833520000	0	0.000000	0	586		221000
0	0	1	0	833738000	0	0.000000	0	434		218000
0	0	1	0	834065000	0	0.000000	0	216		0
0	0	1	0	834283000	0	0.000000	0	240		0
0	0	1	0	834612000	0	0.000000	0	261		0
0	0	1	0	834718000	0	0.000000	0	269		0
0	0	1	0	835049000	0	0.000000	0	261		0
0	0	1	0	835374000	0	0.000000	0	287		0
0	0	1	0	835595000	0	0.000000	0	441		0
0	0	1	0	835814000	0	0.000000	0	420		0
0	0	1	0	836139000	0	0.000000	0	225		0
0	0	1	0	836358000	0	0.000000	0	100		0
0	0	1	0	836797000	0	0.000000	0	120		0
0	0	1	0	837012000	0	0.000000	0	215		0
0	0	1	0	837339000	0	0.000000	0	273		0
0	0	1	0	837556000	0	0.000000	0	264		0
0	0	1	0	837775000	0	0.000000	0	351		0
0	0	1	0	837995000	0	0.000000	0	416		0
0	0	1	0	838327000	0	0.000000	0	395		0
0	0	1	0	838541000	0	0.000000	0	383		0
0	0	1	0	838872000	0	0.000000	0	393		0
0	0	1	0	839085000	0	0.000000	0	100		0
0	0	1	1	841052000	841	0.000000	0	315		0
0	0	1	0	841378000	0	0.000000	0	334		0
0	0	1	0	841597000	0	0.000000	0	691		0
0	0	1	0	841817000	0	0.000000	0	747		220000		1
0	0	1	0	842363000	0	0.000000	0	596		546000
0	0	1	0	842694000	0	0.000000	0	594		331000
0	0	1	0	842801000	0	0.000000	0	233		107000
0	0	1	0	843016000	0	0.000000	0	149		0
0	0	1	0	843349000	0	0.000000	0	206		0
0	0	1	0	843565000	0	0.000000	0	335		0
0	0	1	0	843785000	0	0.000000	0	352		0
0	0	1	0	844110000	0	0.000000	0	333		0
0	0	1	0	844329000	0	0.000000	0	100		0
0	0	1	0	856012000	0	0.000000	0	310		0
0	0	1	0	856230000	0	0.000000	0	697		0
0	0	1	0	856451000	0	0.000000	0	753		221000		1
0	0	1	0	856668000	0	0.000000	0	779		217000
0	0	1	0	856889000	0	0.000000	0	755		221000
0	0	1	0	857106000	0	0.000000	0	297		217000
0	0	1	0	857431000	0	0.000000	0	277		0
0	0	1	0	857652000	0	0.000000	0	100		0
0	0	1	0	858744000	0	0.000000	0	119		0
0	0	1	0	858959000	0	0.000000	0	643		0
0	0	1	0	859180000	0	0.000000	0	800		221000		1
0	0	1	0	859398000	0	0.000000	0	802		218000
0	0	1	0	859729000	0	0.000000	0	552		331000
0	0	1	0	859947000	0	0.000000	0	592		218000
0	0	1	0	860160000	0	0.000000	0	656		213000
0	0	1	0	860492000	0	0.000000	0	664		332000
0	0	1	0	860712000	0	0.000000	0	489		220000
0	0	1	0	860925000	0	0.000000	0	100		0
0	0	1	0	863004000	0	0.000000	0	265		0
0	0	1	0	863222000	0	0.000000	0	536		0
0	0	1	0	863436000	0	0.000000	0	599		214000		1
0	0	1	0	863660000	0	0.000000	0	520		224000
0	0	1	0	863987000	0	0.000000	0	639		327000
0	0	1	0	864205000	0	0.000000	0	138		218000
0	0	1	0	864532000	0	0.000000	0	100		0
0	0	1	0	867263000	0	0.000000	0	142		0
0	0	1	0	867481000	0	0.000000	0	167		0
0	0	1	0	867701000	0	0.000000	0	319		0
0	0	1	0	868027000	0	0.000000	0	632		0
0	0	1	0	868247000	0	0.000000	0	729		220000		1
0	0	1	0	868680000	0	0.000000	0	626		433000
0	0	1	0	868793000	0	0.000000	0	545		113000
0	0	1	0	869005000	0	0.000000	0	698		212000
0	0	1	0	869339000	0	0.000000	0	100		334000
0	0	1	1	872067000	872	0.000000	0	124		0
0	0	1	0	872392000	0	0.000000	0	100		0
0	0	1	0	872504000	0	0.000000	0	111		0
0	0	1	0	872827000	0	0.000000	0	204		0
0	0	1	0	873045000	0	0.000000	0	194		0
0	0	1	0	873266000	0	0.000000	0	163		0
0	0	1	0	873484000	0	0.000000	0	192		0
0	0	1	0	873815000	0	0.000000	0	371		0
0	0	1	0	874028000	0	0.000000	0	270		0
0	0	1	0	874249000	0	0.000000	0	221		0
0	0	1	0	874575000	0	0.000000	0	169		0
0	0	1	0	874794000	0	0.000000	0	100		0
0	0	1	0	880258000	0	0.000000	0	472		0
0	0	1	0	880583000	0	0.000000	0	282		0
0	0	1	0	880802000	0	0.000000	0	175		0
0	0	1	0	881236000	0	0.000000	0	188		0
0	0	1	0	881350000	0	0.000000	0	205		0
0	0	1	0	881569000	0	0.000000	0	207		0
0	0	1	0	882111000	0	0.000000	0	100		0
0	0	1	0	882329000	0	0.000000	0	304		0
0	0	1	0	882656000	0	0.000000	0	534		0
0	0	1	0	882768000	0	0.000000	0	620		112000		1
0	0	1	1	883095000	883	0.000000	0	377		327000
0	0	1	0	883312000	0	0.000000	0	155		0
0	0	1	0	883531000	0	0.000000	0	100		0
0	0	1	0	883862000	0	0.000000	0	129		0
0	0	1	1	884080000	884	0.000000	0	331		0
0	0	1	0	884293000	0	0.000000	0	445		0
0	0	1	0	884624000	0	0.000000	0	453		0
0	0	1	0	884843000	0	0.000000	0	214		0
0	0	1	0	885060000	0	0.000000	0	100		0
0	0	1	0	887132000	0	0.000000	0	219		0
0	0	1	0	887351000	0	0.000000	0	498		0
0	0	1	0	887571000	0	0.000000	0	491		0
0	0	1	0	887903000	0	0.000000	0	344		0
0	0	1	0	888118000	0	0.000000	0	603		0
0	0	1	0	888336000	0	0.000000	0	100		218000		1
0	0	1	0	890631000	0	0.000000	0	124		0
0	0	1	0	890850000	0	0.000000	0	365		0
0	0	1	0	891068000	0	0.000000	0	398		0
0	0	1	0	891391000	0	0.000000	0	569		0
0	0	1	0	891609000	0	0.000000	0	631		218000		1
0	0	1	0	891942000	0	0.000000	0	507		333000
0	0	1	0	892048000	0	0.000000	0	128		106000
0	0	1	0	892379000	0	0.000000	0	100		0
0	0	1	0	910940000	0	0.000000	0	114		0
0	0	1	0	911265000	0	0.000000	0	679		0
0	0	1	0	911598000	0	0.000000	0	783		333000		1
0	0	1	0	911704000	0	0.000000	0	555		106000
0	0	1	0	912033000	0	0.000000	0	100		329000
0	0	1	0	912249000	0	0.000000	0	545		0
0	0	1	0	912472000	0	0.000000	0	744		223000		1
0	0	1	0	912690000	0	0.000000	0	689		218000
0	0	1	0	913017000	0	0.000000	0	555		327000
0	0	1	0	913235000	0	0.000000	0	100		218000
0	0	1	1	914000000	914	0.000000	0	784		0
0	0	1	0	914219000	0	0.000000	0	461		219000		1
0	0	1	0	914542000	0	0.000000	0	100		0
0	0	1	0	924809000	0	0.000000	0	327		0
0	0	1	0	925028000	0	0.000000	0	743		0
0	0	1	0	925353000	0	0.000000	0	785		325000		1
0	0	1	0	925685000	0	0.000000	0	787		332000
0	0	1	0	925791000	0	0.000000	0	836		106000
0	0	1	0	926012000	0	0.000000	0	100		221000
0	0	1	0	933111000	0	0.000000	0	686		0
0	0	1	0	933329000	0	0.000000	0	629		218000		1
0	0	1	0	933544000	0	0.000000	0	606		215000
0	0	1	0	933870000	0	0.000000	0	479		326000
0	0	1	0	934089000	0	0.000000	0	456		0
0	0	1	0	934421000	0	0.000000	0	612		0
0	0	1	0	934634000	0	0.000000	0	750		213000		1
0	0	1	0	934855000	0	0.000000	0	100		221000
0	0	1	0	938675000	0	0.000000	0	144		0
0	0	1	0	938893000	0	0.000000	0	366		0
0	0	1	0	939114000	0	0.000000	0	402		0
0	0	1	0	939333000	0	0.000000	0	362		0
0	0	1	0	939661000	0	0.000000	0	100		0
0	0	1	0	939876000	0	0.000000	0	396		0
0	0	1	0	940095000	0	0.000000	0	663		0
0	0	1	0	940421000	0	0.000000	0	620		326000		1
0	0	1	0	940640000	0	0.000000	0	430		219000
0	0	1	0	940862000	0	0.000000	0	100		0
0	0	1	0	947744000	0	0.000000	0	128		0
0	0	1	0	948178000	0	0.000000	0	100		0
0	0	1	0	948617000	0	0.000000	0	715		0
0	0	1	0	948723000	0	0.000000	0	795		106000		1
0	0	1	0	948944000	0	0.000000	0	771		221000
0	0	1	0	949268000	0	0.000000	0	610		324000
0	0	1	0	949382000	0	0.000000	0	100		114000
0	0	1	0	957568000	0	0.000000	0	378		0
0	0	1	0	957786000	0	0.000000	0	593		0
0	0	1	0	958003000	0	0.000000	0	502		217000		1
0	0	1	0	958335000	0	0.000000	0	496		332000
0	0	1	0	958555000	0	0.000000	0	100		0
0	0	1	0	970018000	0	0.000000	0	573		0
0	0	1	0	970455000	0	0.000000	0	722		437000		1
0	0	1	0	970562000	0	0.000000	0	758		107000
0	0	1	0	970782000	0	0.000000	0	693		220000
0	0	1	0	971222000	0	0.000000	0	100		440000
0	0	1	0	980940000	0	0.000000	0	511		0
0	0	1	0	981153000	0	0.000000	0	749		213000		1
0	0	1	0	981373000	0	0.000000	0	857		220000
0	0	1	0	981594000	0	0.000000	0	100		221000
0	0	1	0	982575000	0	0.000000	0	104		0
0	0	1	0	983012000	0	0.000000	0	783		0
0	0	1	0	983120000	0	0.000000	0	100		108000		1
0	0	1	0	985636000	0	0.000000	0	635		0
0	0	1	0	985963000	0	0.000000	0	741		327000		1
0	0	1	0	986181000	0	0.000000	0	100		218000
0	0	1	0	992186000	0	0.000000	0	327		0
0	0	1	0	992407000	0	0.000000	0	835		0
0	0	1	0	992731000	0	0.000000	0	300		324000		1
0	0	1	0	992953000	0	0.000000	0	100		0
0	0	1	0	995900000	0	0.000000	0	394		0
0	0	1	0	996227000	0	0.000000	0	840		0
0	0	1	0	996445000	0	0.000000	0	632		218000		1
0	0	1	0	996774000	0	0.000000	0	100		329000
0	0	1	0	1015884000	0	0.000000	0	345		0
0	0	1	0	1016317000	0	0.000000	0	100		0
0	0	1	0	1016643000	0	0.000000	0	760		0
0	0	1	0	1016755000	0	0.000000	0	100		112000		1
0	0	1	0	1024397000	0	0.000000	0	414		0
0	0	1	0	1024723000	0	0.000000	0	485		0
0	0	1	0	1024947000	0	0.000000	0	797		0
0	0	1	0	1025054000	0	0.000000	0	847		107000		1
0	0	1	0	1025384000	0	0.000000	0	891		330000
0	0	1	0	1025598000	0	0.000000	0	876		214000
0	0	1	0	1025929000	0	0.000000	0	826		331000
0	0	1	0	1026253000	0	0.000000	0	100		324000
0	0	1	0	1026365000	0	0.000000	0	798		0
0	0	1	0	1026691000	0	0.000000	0	100		326000		1
0	0	1	0	1026909000	0	0.000000	0	813		0
0	0	1	0	1027127000	0	0.000000	0	847		218000		1
0	0	1	0	1027459000	0	0.000000	0	675		332000
0	0	1	0	1027786000	0	0.000000	0	820		327000
0	0	1	0	1027892000	0	0.000000	0	519		106000
0	0	1	0	1028219000	0	0.000000	0	100		327000
0	0	1	0	1029422000	0	0.000000	0	133		0
0	0	1	0	1029640000	0	0.000000	0	190		0
0	0	1	0	1029859000	0	0.000000	0	210		0
0	0	1	0	1030186000	0	0.000000	0	199		0
0	0	1	0	1030405000	0	0.000000	0	205		0
0	0	1	0	1030730000	0	0.000000	0	100		0
0	0	1	0	1033138000	0	0.000000	0	448		0
0	0	1	0	1033463000	0	0.000000	0	196		0
0	0	1	0	1033683000	0	0.000000	0	100		0
0	0	1	0	1036413000	0	0.000000	0	156		0
0	0	1	0	1036738000	0	0.000000	0	847		0
0	0	1	0	1036957000	0	0.000000	0	119		219000		1
0	0	1	0	1037176000	0	0.000000	0	100		0
0	0	1	0	1038812000	0	0.000000	0	334		0
0	0	1	0	1038924000	0	0.000000	0	827		0
0	0	1	0	1039144000	0	0.000000	0	857		220000		1
0	0	1	0	1039470000	0	0.000000	0	867		326000
0	0	1	0	1039690000	0	0.000000	0	100		220000
0	0	1	0	1048314000	0	0.000000	0	177		0
0	0	1	0	1048535000	0	0.000000	0	507		0
0	0	1	0	1048753000	0	0.000000	0	470		218000		1
0	0	1	0	1048973000	0	0.000000	0	100		0
0	0	1	0	1057814000	0	0.000000	0	482		0
0	0	1	0	1058032000	0	0.000000	0	808		0
0	0	1	0	1058360000	0	0.000000	0	100		328000		1
0	0	1	0	1062619000	0	0.000000	0	160		0
0	0	1	0	1062837000	0	0.000000	0	100		0
0	0	1	0	1063931000	0	0.000000	0	140		0
0	0	1	0	1064151000	0	0.000000	0	610		0
0	0	1	0	1064366000	0	0.000000	0	100		215000		1
0	0	1	1	1067096000	1067	0.000000	0	184		0
0	0	1	0	1067641000	0	0.000000	0	100		0
0	0	1	0	1072666000	0	0.000000	0	637		0
0	0	1	0	1072886000	0	0.000000	0	801		220000		1
0	0	1	0	1073211000	0	0.000000	0	816		325000
0	0	1	0	1073430000	0	0.000000	0	777		219000
0	0	1	0	1073649000	0	0.000000	0	100		219000
0	0	1	0	1074194000	0	0.000000	0	464		0
0	0	1	0	1074411000	0	0.000000	0	819		0
0	0	1	0	1074634000	0	0.000000	0	100		223000		1
0	0	1	0	1079214000	0	0.000000	0	300		0
0	0	1	0	1079433000	0	0.000000	0	621		0
0	0	1	0	1079763000	0	0.000000	0	726		330000		1
0	0	1	0	1079982000	0	0.000000	0	100		219000
0	0	1	0	1082932000	0	0.000000	0	706		0
0	0	1	0	1083259000	0	0.000000	0	100		327000		1
0	0	1	0	1085987000	0	0.000000	0	232		0
0	0	1	0	1086205000	0	0.000000	0	307		0
0	0	1	0	1086535000	0	0.000000	0	455		0
0	0	1	0	1086753000	0	0.000000	0	632		0
0	0	1	0	1086968000	0	0.000000	0	752		215000		1
0	0	1	0	1087301000	0	0.000000	0	767		333000
0	0	1	0	1087513000	0	0.000000	0	550		212000
0	0	1	0	1087733000	0	0.000000	0	100		220000
0	0	1	0	1099854000	0	0.000000	0	577		0
0	0	1	0	1100077000	0	0.000000	0	381		223000		1
0	0	1	0	1100290000	0	0.000000	0	100		0
0	0	1	0	1105100000	0	0.000000	0	538		0
0	0	1	0	1105318000	0	0.000000	0	611		218000		1
0	0	1	0	1105531000	0	0.000000	0	643		213000
0	0	1	0	1105863000	0	0.000000	0	293		332000
0	0	1	0	1106192000	0	0.000000	0	100		0
0	0	1	0	1108808000	0	0.000000	0	345		0
0	0	1	0	1109137000	0	0.000000	0	382		0
0	0	1	0	1109356000	0	0.000000	0	547		0
0	0	1	0	1109681000	0	0.000000	0	598		325000		1
0	0	1	0	1109900000	0	0.000000	0	100		219000
0	0	1	0	1111320000	0	0.000000	0	112		0
0	0	1	0	1111653000	0	0.000000	0	134		0
0	0	1	0	1111871000	0	0.000000	0	135		0
0	0	1	1	1112085000	1112	0.000000	0	145		0
0	0	1	0	1112415000	0	0.000000	0	149		0
0	0	1	0	1112630000	0	0.000000	0	161		0
0	0	1	0	1112848000	0	0.000000	0	132		0
0	0	1	0	1113181000	0	0.000000	0	151		0
0	0	1	0	1113399000	0	0.000000	0	183		0
0	0	1	0	1113727000	0	0.000000	0	218		0
0	0	1	0	1113833000	0	0.000000	0	216		0
0	0	1	0	1114160000	0	0.000000	0	217		0
0	0	1	0	1114598000	0	0.000000	0	151		0
0	0	1	0	1114820000	0	0.000000	0	100		0
0	0	1	0	1116671000	0	0.000000	0	152		0
0	0	1	0	1116890000	0	0.000000	0	350		0
0	0	1	0	1117110000	0	0.000000	0	592		0
0	0	1	0	1117653000	0	0.000000	0	100		543000		1
0	0	1	0	1117871000	0	0.000000	0	322		0
0	0	1	0	1118204000	0	0.000000	0	314		0
0	0	1	0	1118418000	0	0.000000	0	147		0
0	0	1	0	1118642000	0	0.000000	0	110		0
0	0	1	0	1118966000	0	0.000000	0	102		0
0	0	1	0	1119187000	0	0.000000	0	100		0
0	0	1	0	1124206000	0	0.000000	0	483		0
0	0	1	0	1124535000	0	0.000000	0	717		0
0	0	1	0	1124644000	0	0.000000	0	359		109000		1
0	0	1	0	1124973000	0	0.000000	0	100		0
0	0	1	0	1129995000	0	0.000000	0	189		0
0	0	1	0	1130320000	0	0.000000	0	398		0
0	0	1	0	1130539000	0	0.000000	0	100		0
0	0	1	0	1136005000	0	0.000000	0	318		0
0	0	1	0	1136330000	0	0.000000	0	760		0
0	0	1	0	1136550000	0	0.000000	0	157		220000		1
0	0	1	0	1136765000	0	0.000000	0	100		0
0	0	1	0	1168217000	0	0.000000	0	448		0
0	0	1	0	1168435000	0	0.000000	0	698		0
0	0	1	0	1168762000	0	0.000000	0	100		327000		1
0	0	1	0	1170942000	0	0.000000	0	514		0
0	0	1	0	1171272000	0	0.000000	0	485		330000		1
0	0	1	0	1171493000	0	0.000000	0	732		0
0	0	1	0	1171711000	0	0.000000	0	674		218000		1
0	0	1	0	1172040000	0	0.000000	0	100		329000
0	0	1	0	1176078000	0	0.000000	0	464		0
0	0	1	0	1176299000	0	0.000000	0	711		0
0	0	1	0	1176517000	0	0.000000	0	690		218000		1
0	0	1	0	1176730000	0	0.000000	0	100		213000
0	0	1	0	1183067000	0	0.000000	0	481		0
0	0	1	0	1183282000	0	0.000000	0	790		0
0	0	1	0	1183614000	0	0.000000	0	823		332000		1
0	0	1	0	1183720000	0	0.000000	0	100		106000
0	0	1	0	1199665000	0	0.000000	0	463		0
0	0	1	0	1199885000	0	0.000000	0	597		0
0	0	1	0	1200103000	0	0.000000	0	609		218000		1
0	0	1	0	1200317000	0	0.000000	0	375		214000
0	0	1	0	1200647000	0	0.000000	0	100		0
0	0	1	0	1203160000	0	0.000000	0	533		0
0	0	1	0	1203378000	0	0.000000	0	753		218000		1
0	0	1	0	1203702000	0	0.000000	0	792		324000
0	0	1	0	1203926000	0	0.000000	0	100		224000
0	0	1	0	1207634000	0	0.000000	0	266		0
0	0	1	0	1207961000	0	0.000000	0	524		0
0	0	1	0	1208179000	0	0.000000	0	677		218000		1
0	0	1	0	1208400000	0	0.000000	0	362		221000
0	0	1	0	1208728000	0	0.000000	0	408		0
0	0	1	0	1208949000	0	0.000000	0	731		0
0	0	1	0	1209166000	0	0.000000	0	762		217000		1
0	0	1	0	1209495000	0	0.000000	0	595		329000
0	0	1	0	1209713000	0	0.000000	0	593		218000
0	0	1	0	1210040000	0	0.000000	0	616		327000
0	0	1	0	1210146000	0	0.000000	0	635		106000
0	0	1	0	1210478000	0	0.000000	0	576		332000
0	0	1	0	1210693000	0	0.000000	0	100		215000
0	0	1	0	1213749000	0	0.000000	0	427		0
0	0	1	0	1213969000	0	0.000000	0	575		0
0	0	1	0	1214187000	0	0.000000	0	695		218000		1
0	0	1	0	1214514000	0	0.000000	0	754		327000
0	0	1	0	1214731000	0	0.000000	0	751		217000
0	0	1	1	1215058000	1215	0.000000	0	595		327000
0	0	1	0	1215278000	0	0.000000	0	653		220000
0	0	1	0	1215500000	0	0.000000	0	518		222000
0	0	1	0	1215714000	0	0.000000	0	100		214000
0	0	1	0	1223797000	0	0.000000	0	517		0
0	0	1	0	1224015000	0	0.000000	0	638		218000		1
0	0	1	0	1224236000	0	0.000000	0	100		221000
0	0	1	0	1230789000	0	0.000000	0	650		0
0	0	1	0	1231007000	0	0.000000	0	291		218000		1
0	0	1	0	1231334000	0	0.000000	0	100		0
0	0	1	0	1249242000	0	0.000000	0	826		0
0	0	1	0	1249459000	0	0.000000	0	418		217000		1
0	0	1	0	1249678000	0	0.000000	0	100		0
0	0	1	0	1268790000	0	0.000000	0	227		0
0	0	1	0	1269008000	0	0.000000	0	754		0
0	0	1	0	1269228000	0	0.000000	0	758		220000		1
0	0	1	0	1269554000	0	0.000000	0	782		326000
0	0	1	0	1269881000	0	0.000000	0	100		327000
0	0	1	0	1271298000	0	0.000000	0	520		0
0	0	1	0	1271626000	0	0.000000	0	712		328000		1
0	0	1	0	1271844000	0	0.000000	0	809		218000
0	0	1	0	1272065000	0	0.000000	0	804		221000
0	0	1	0	1272283000	0	0.000000	0	100		218000
0	0	1	0	1274248000	0	0.000000	0	782		0
0	0	1	0	1274572000	0	0.000000	0	899		324000		1
0	0	1	0	1274905000	0	0.000000	0	100		333000
0	0	1	0	1275558000	0	0.000000	0	756		0
0	0	1	0	1275885000	0	0.000000	0	880		327000		1
0	0	1	0	1275997000	0	0.000000	0	100		112000
0	0	1	0	1279273000	0	0.000000	0	616		0
0	0	1	0	1279597000	0	0.000000	0	273		324000		1
0	0	1	0	1279817000	0	0.000000	0	100		0
0	0	1	0	1280362000	0	0.000000	0	875		0
0	0	1	0	1280584000	0	0.000000	0	100		222000		1
0	0	1	0	1285387000	0	0.000000	0	278		0
0	0	1	0	1285608000	0	0.000000	0	355		0
0	0	1	0	1285933000	0	0.000000	0	296		0
0	0	1	0	1286153000	0	0.000000	0	242		0
0	0	1	0	1286366000	0	0.000000	0	247		0
0	0	1	0	1286588000	0	0.000000	0	238		0
0	0	1	0	1286809000	0	0.000000	0	252		0
0	0	1	0	1287133000	0	0.000000	0	247		0
0	0	1	0	1287681000	0	0.000000	0	251		0
0	0	1	0	1287895000	0	0.000000	0	287		0
0	0	1	0	1288225000	0	0.000000	0	782		0
0	0	1	0	1288447000	0	0.000000	0	356		222000		1
0	0	1	0	1288663000	0	0.000000	0	100		0
0	0	1	0	1290848000	0	0.000000	0	141		0
0	0	1	0	1291175000	0	0.000000	0	627		0
0	0	1	0	1291394000	0	0.000000	0	851		219000		1
0	0	1	0	1291722000	0	0.000000	0	900		328000
0	0	1	0	1291940000	0	0.000000	0	428		218000
0	0	1	0	1292267000	0	0.000000	0	100		0
0	0	1	0	1293357000	0	0.000000	0	186		0
0	0	1	0	1293685000	0	0.000000	0	146		0
0	0	1	0	1293904000	0	0.000000	0	100		0
0	0	1	0	1294450000	0	0.000000	0	196		0
0	0	1	0	1294669000	0	0.000000	0	389		0
0	0	1	0	1294889000	0	0.000000	0	288		0
0	0	1	0	1295214000	0	0.000000	0	204		0
0	0	1	0	1295541000	0	0.000000	0	197		0
0	0	1	0	1295650000	0	0.000000	0	207		0
0	0	1	0	1295981000	0	0.000000	0	248		0
0	0	1	0	1296194000	0	0.000000	0	153		0
0	0	1	0	1296412000	0	0.000000	0	232		0
0	0	1	0	1296633000	0	0.000000	0	805		0
0	0	1	0	1296960000	0	0.000000	0	840		327000		1
0	0	1	0	1297181000	0	0.000000	0	776		221000
0	0	1	0	1297399000	0	0.000000	0	815		218000
0	0	1	0	1297727000	0	0.000000	0	894		328000
0	0	1	0	1297945000	0	0.000000	0	100		218000
0	0	1	0	1299688000	0	0.000000	0	122		0
0	0	1	0	1299909000	0	0.000000	0	284		0
0	0	1	0	1300240000	0	0.000000	0	269		0
0	0	1	0	1300453000	0	0.000000	0	100		0
0	0	1	0	1301223000	0	0.000000	0	158		0
0	0	1	0	1301549000	0	0.000000	0	117		0
0	0	1	0	1301766000	0	0.000000	0	132		0
0	0	1	0	1301987000	0	0.000000	0	233		0
0	0	1	0	1302205000	0	0.000000	0	100		0
0	0	1	0	1303842000	0	0.000000	0	900		0
0	0	1	0	1303948000	0	0.000000	0	100		106000		1
										78308000		88
									total	78.31

## Sheet: pp08_02
joystick 1/0	button 1/0	frebble 1/0	marker 1/0	time	marker	joystick	button	frebble
0	0	1	0	696477000	0	0.000000	0	142
0	0	1	0	696698000	0	0.000000	0	100		0
0	0	1	0	697463000	0	0.000000	0	154		0
0	0	1	0	697683000	0	0.000000	0	125		0
0	0	1	0	698008000	0	0.000000	0	200		0
0	0	1	0	698228000	0	0.000000	0	180		0
0	0	1	0	698441000	0	0.000000	0	100		0
0	0	1	0	698992000	0	0.000000	0	172		0
0	0	1	0	699208000	0	0.000000	0	174		0
0	0	1	0	699429000	0	0.000000	0	181		0
0	0	1	0	699753000	0	0.000000	0	191		0
0	0	1	0	699974000	0	0.000000	0	155		0
0	0	1	0	700192000	0	0.000000	0	194		0
0	0	1	0	700412000	0	0.000000	0	210		0
0	0	1	0	700737000	0	0.000000	0	216		0
0	0	1	0	700957000	0	0.000000	0	292		0
0	0	1	0	701282000	0	0.000000	0	272		0
0	0	1	0	701501000	0	0.000000	0	192		0
0	0	1	0	701720000	0	0.000000	0	196		0
0	0	1	0	702045000	0	0.000000	0	276		0
0	0	1	0	702159000	0	0.000000	0	233		0
0	0	1	0	702485000	0	0.000000	0	216		0
0	0	1	0	702706000	0	0.000000	0	184		0
0	0	1	0	703030000	0	0.000000	0	223		0
0	0	1	0	703250000	0	0.000000	0	279		0
0	0	1	0	703468000	0	0.000000	0	280		0
0	0	1	0	703796000	0	0.000000	0	284		0
0	0	1	0	704015000	0	0.000000	0	100		0
0	0	1	0	704448000	0	0.000000	0	223		0
0	0	1	0	704780000	0	0.000000	0	277		0
0	0	1	0	704993000	0	0.000000	0	279		0
0	0	1	0	705213000	0	0.000000	0	294		0
0	0	1	0	705544000	0	0.000000	0	327		0
0	0	1	0	705762000	0	0.000000	0	367		0
0	0	1	0	705976000	0	0.000000	0	423		0
0	0	1	0	706306000	0	0.000000	0	375		0
0	0	1	0	706527000	0	0.000000	0	382		0
0	0	1	0	706745000	0	0.000000	0	369		0
0	0	1	0	706958000	0	0.000000	0	275		0
0	0	1	0	707289000	0	0.000000	0	171		0
0	0	1	0	707509000	0	0.000000	0	236		0
0	0	1	0	707728000	0	0.000000	0	253		0
0	0	1	0	707946000	0	0.000000	0	291		0
0	0	1	0	708272000	0	0.000000	0	304		0
0	0	1	0	708492000	0	0.000000	0	327		0
0	0	1	0	708818000	0	0.000000	0	375		0
0	0	1	1	709036000	709	0.000000	0	430		0
0	0	1	0	709251000	0	0.000000	0	446		0
0	0	1	0	709470000	0	0.000000	0	451		0
0	0	1	0	709798000	0	0.000000	0	455		0
0	0	1	0	710016000	0	0.000000	0	782		0
0	0	1	0	710349000	0	0.000000	0	325		333000		1
0	0	1	0	710567000	0	0.000000	0	482		0
0	0	1	0	710780000	0	0.000000	0	738		0
0	0	1	0	711000000	0	0.000000	0	593		220000		1
0	0	1	0	711326000	0	0.000000	0	256		326000
0	0	1	0	711546000	0	0.000000	0	265		0
0	0	1	0	711764000	0	0.000000	0	286		0
0	0	1	0	711985000	0	0.000000	0	297		0
0	0	1	0	712309000	0	0.000000	0	296		0
0	0	1	0	712530000	0	0.000000	0	315		0
0	0	1	0	712749000	0	0.000000	0	324		0
0	0	1	0	713074000	0	0.000000	0	345		0
0	0	1	0	713291000	0	0.000000	0	547		0
0	0	1	0	713510000	0	0.000000	0	570		219000		1
0	0	1	0	713843000	0	0.000000	0	655		333000
0	0	1	0	714064000	0	0.000000	0	645		221000
0	0	1	0	714277000	0	0.000000	0	641		213000
0	0	1	0	714606000	0	0.000000	0	592		329000
0	0	1	0	714825000	0	0.000000	0	589		219000
0	0	1	0	715043000	0	0.000000	0	585		218000
0	0	1	0	715264000	0	0.000000	0	573		221000
0	0	1	0	715586000	0	0.000000	0	547		322000
0	0	1	0	715807000	0	0.000000	0	555		221000
0	0	1	0	716025000	0	0.000000	0	570		218000
0	0	1	0	716351000	0	0.000000	0	580		326000
0	0	1	0	716569000	0	0.000000	0	568		218000
0	0	1	0	716788000	0	0.000000	0	567		219000
0	0	1	0	717114000	0	0.000000	0	557		326000
0	0	1	0	717335000	0	0.000000	0	562		221000
0	0	1	0	717553000	0	0.000000	0	585		218000
0	0	1	0	717771000	0	0.000000	0	634		218000
0	0	1	0	718098000	0	0.000000	0	723		327000
0	0	1	0	718316000	0	0.000000	0	644		218000
0	0	1	0	718539000	0	0.000000	0	605		223000
0	0	1	0	718863000	0	0.000000	0	638		324000
0	0	1	0	719084000	0	0.000000	0	646		221000
0	0	1	0	719301000	0	0.000000	0	642		217000
0	0	1	0	719630000	0	0.000000	0	651		329000
0	0	1	0	719848000	0	0.000000	0	686		218000
0	0	1	0	720067000	0	0.000000	0	694		219000
0	0	1	0	720286000	0	0.000000	0	712		219000
0	0	1	0	720609000	0	0.000000	0	702		323000
0	0	1	0	720829000	0	0.000000	0	710		220000
0	0	1	0	721154000	0	0.000000	0	726		325000
0	0	1	0	721376000	0	0.000000	0	731		222000
0	0	1	0	721596000	0	0.000000	0	313		220000
0	0	1	0	721810000	0	0.000000	0	100		0
0	0	1	0	722577000	0	0.000000	0	381		0
0	0	1	0	722905000	0	0.000000	0	364		0
0	0	1	0	723123000	0	0.000000	0	601		0
0	0	1	0	723343000	0	0.000000	0	525		220000		1
0	0	1	0	723560000	0	0.000000	0	563		217000
0	0	1	0	723885000	0	0.000000	0	553		325000
0	0	1	1	724105000	724	0.000000	0	603		220000
0	0	1	0	724430000	0	0.000000	0	780		325000
0	0	1	0	724650000	0	0.000000	0	811		220000
0	0	1	0	724868000	0	0.000000	0	783		218000
0	0	1	0	725088000	0	0.000000	0	728		220000
0	0	1	0	725306000	0	0.000000	0	634		218000
0	0	1	0	725634000	0	0.000000	0	808		328000
0	0	1	0	725852000	0	0.000000	0	100		218000
0	0	1	0	726837000	0	0.000000	0	275		0
0	0	1	0	727164000	0	0.000000	0	409		0
0	0	1	0	727384000	0	0.000000	0	504		0
0	0	1	0	727602000	0	0.000000	0	480		218000		1
0	0	1	0	727815000	0	0.000000	0	387		0
0	0	1	0	728146000	0	0.000000	0	128		0
0	0	1	0	728365000	0	0.000000	0	310		0
0	0	1	0	728583000	0	0.000000	0	306		0
0	0	1	0	728910000	0	0.000000	0	285		0
0	0	1	0	729128000	0	0.000000	0	247		0
0	0	1	0	729349000	0	0.000000	0	296		0
0	0	1	0	729675000	0	0.000000	0	348		0
0	0	1	0	729896000	0	0.000000	0	316		0
0	0	1	0	730109000	0	0.000000	0	277		0
0	0	1	0	730442000	0	0.000000	0	334		0
0	0	1	0	730658000	0	0.000000	0	374		0
0	0	1	0	730878000	0	0.000000	0	425		0
0	0	1	1	731091000	731	0.000000	0	675		0
0	0	1	0	731421000	0	0.000000	0	755		330000		1
0	0	1	0	731640000	0	0.000000	0	761		219000
0	0	1	0	731858000	0	0.000000	0	785		218000
0	0	1	0	732403000	0	0.000000	0	100		545000
0	0	1	0	732620000	0	0.000000	0	609		0
0	0	1	0	732838000	0	0.000000	0	716		218000		1
0	0	1	0	733172000	0	0.000000	0	611		334000
0	0	1	0	733388000	0	0.000000	0	254		216000
0	0	1	0	733608000	0	0.000000	0	369		0
0	0	1	0	733930000	0	0.000000	0	428		0
0	0	1	0	734150000	0	0.000000	0	517		0
0	0	1	0	734370000	0	0.000000	0	548		220000		1
0	0	1	0	734701000	0	0.000000	0	563		331000
0	0	1	0	734914000	0	0.000000	0	541		213000
0	0	1	0	735133000	0	0.000000	0	566		219000
0	0	1	0	735463000	0	0.000000	0	577		330000
0	0	1	0	735681000	0	0.000000	0	597		218000
0	0	1	0	735902000	0	0.000000	0	673		221000
0	0	1	0	736120000	0	0.000000	0	696		218000
0	0	1	0	736447000	0	0.000000	0	687		327000
0	0	1	0	736665000	0	0.000000	0	648		218000
0	0	1	0	737425000	0	0.000000	0	100		760000
0	0	1	0	737645000	0	0.000000	0	717		0
0	0	1	0	737973000	0	0.000000	0	777		328000		1
0	0	1	0	738193000	0	0.000000	0	790		220000
0	0	1	0	738411000	0	0.000000	0	831		218000
0	0	1	0	738632000	0	0.000000	0	445		221000
0	0	1	0	738958000	0	0.000000	0	301		0
0	0	1	0	739179000	0	0.000000	0	342		0
0	0	1	0	739391000	0	0.000000	0	100		0
0	0	1	0	740702000	0	0.000000	0	157		0
0	0	1	0	740922000	0	0.000000	0	453		0
0	0	1	0	741247000	0	0.000000	0	555		0
0	0	1	0	741469000	0	0.000000	0	479		222000		1
0	0	1	0	741687000	0	0.000000	0	582		0
0	0	1	0	741906000	0	0.000000	0	567		219000
0	0	1	0	742230000	0	0.000000	0	583		324000
0	0	1	0	742451000	0	0.000000	0	659		221000
0	0	1	0	742669000	0	0.000000	0	648		218000
0	0	1	0	743001000	0	0.000000	0	366		332000
0	0	1	0	743213000	0	0.000000	0	111		0
0	0	1	0	743431000	0	0.000000	0	100		0
0	0	1	0	744198000	0	0.000000	0	134		0
0	0	1	0	744416000	0	0.000000	0	100		0
0	0	1	0	744743000	0	0.000000	0	112		0
0	0	1	0	744965000	0	0.000000	0	126		0
0	0	1	0	745179000	0	0.000000	0	129		0
0	0	1	0	745506000	0	0.000000	0	138		0
0	0	1	0	745727000	0	0.000000	0	132		0
0	0	1	0	745943000	0	0.000000	0	144		0
0	0	1	0	746162000	0	0.000000	0	152		0
0	0	1	0	746494000	0	0.000000	0	156		0
0	0	1	0	746707000	0	0.000000	0	126		0
0	0	1	0	746928000	0	0.000000	0	142		0
0	0	1	0	747253000	0	0.000000	0	149		0
0	0	1	0	747693000	0	0.000000	0	155		0
0	0	1	0	748459000	0	0.000000	0	152		0
0	0	1	0	748677000	0	0.000000	0	193		0
0	0	1	0	749004000	0	0.000000	0	207		0
0	0	1	0	749222000	0	0.000000	0	197		0
0	0	1	0	749442000	0	0.000000	0	200		0
0	0	1	0	749767000	0	0.000000	0	201		0
0	0	1	0	750749000	0	0.000000	0	220		0
0	0	1	0	750969000	0	0.000000	0	203		0
0	0	1	0	751296000	0	0.000000	0	248		0
0	0	1	0	751514000	0	0.000000	0	529		0
0	0	1	0	751736000	0	0.000000	0	760		222000		1
0	0	1	0	751952000	0	0.000000	0	740		216000
0	0	1	0	752279000	0	0.000000	0	733		327000
0	0	1	0	752497000	0	0.000000	0	757		218000
0	0	1	0	752717000	0	0.000000	0	819		220000
0	0	1	0	753040000	0	0.000000	0	818		323000
0	0	1	0	753259000	0	0.000000	0	620		219000
0	0	1	0	753481000	0	0.000000	0	403		222000
0	0	1	0	753806000	0	0.000000	0	400		0
0	0	1	0	754027000	0	0.000000	0	555		0
0	0	1	0	754245000	0	0.000000	0	717		218000		1
0	0	1	0	754572000	0	0.000000	0	719		327000
0	0	1	0	754790000	0	0.000000	0	658		218000
0	0	1	1	755011000	755	0.000000	0	265		221000
0	0	1	0	755229000	0	0.000000	0	100		0
0	0	1	0	755556000	0	0.000000	0	138		0
0	0	1	0	755775000	0	0.000000	0	175		0
0	0	1	0	756102000	0	0.000000	0	194		0
0	0	1	0	756321000	0	0.000000	0	202		0
0	0	1	0	756535000	0	0.000000	0	208		0
0	0	1	0	756759000	0	0.000000	0	200		0
0	0	1	0	757085000	0	0.000000	0	194		0
0	0	1	0	757518000	0	0.000000	0	181		0
0	0	1	0	757850000	0	0.000000	0	191		0
0	0	1	0	758070000	0	0.000000	0	187		0
0	0	1	0	758283000	0	0.000000	0	194		0
0	0	1	0	758501000	0	0.000000	0	197		0
0	0	1	0	758834000	0	0.000000	0	219		0
0	0	1	0	759050000	0	0.000000	0	207		0
0	0	1	0	759271000	0	0.000000	0	200		0
0	0	1	0	759595000	0	0.000000	0	224		0
0	0	1	0	759816000	0	0.000000	0	201		0
0	0	1	0	760032000	0	0.000000	0	230		0
0	0	1	0	760251000	0	0.000000	0	229		0
0	0	1	0	760576000	0	0.000000	0	241		0
0	0	1	0	760795000	0	0.000000	0	245		0
0	0	1	0	761012000	0	0.000000	0	234		0
0	0	1	0	761343000	0	0.000000	0	115		0
0	0	1	0	761561000	0	0.000000	0	100		0
0	0	1	0	774885000	0	0.000000	0	330		0
0	0	1	1	775100000	775	0.000000	0	606		0
0	0	1	0	775426000	0	0.000000	0	667		326000		1
0	0	1	0	775651000	0	0.000000	0	727		225000
0	0	1	0	775863000	0	0.000000	0	643		212000
0	0	1	0	776196000	0	0.000000	0	615		333000
0	0	1	0	776409000	0	0.000000	0	621		213000
0	0	1	0	776628000	0	0.000000	0	688		219000
0	0	1	0	776960000	0	0.000000	0	100		332000
0	0	1	0	778703000	0	0.000000	0	105		0
0	0	1	0	778924000	0	0.000000	0	126		0
0	0	1	0	779143000	0	0.000000	0	136		0
0	0	1	0	779471000	0	0.000000	0	152		0
0	0	1	0	779689000	0	0.000000	0	378		0
0	0	1	0	780016000	0	0.000000	0	602		0
0	0	1	0	780122000	0	0.000000	0	635		106000		1
0	0	1	0	780450000	0	0.000000	0	616		328000
0	0	1	0	780670000	0	0.000000	0	229		220000
0	0	1	0	780889000	0	0.000000	0	100		0
0	0	1	0	785476000	0	0.000000	0	138		0
0	0	1	0	785694000	0	0.000000	0	114		0
0	0	1	0	785913000	0	0.000000	0	136		0
0	0	1	0	786238000	0	0.000000	0	218		0
0	0	1	0	786461000	0	0.000000	0	254		0
0	0	1	0	786674000	0	0.000000	0	241		0
0	0	1	1	787005000	787	0.000000	0	282		0
0	0	1	0	787224000	0	0.000000	0	293		0
0	0	1	0	787441000	0	0.000000	0	301		0
0	0	1	0	787662000	0	0.000000	0	310		0
0	0	1	0	787987000	0	0.000000	0	295		0
0	0	1	0	788206000	0	0.000000	0	100		0
0	0	1	0	789191000	0	0.000000	0	112		0
0	0	1	0	789516000	0	0.000000	0	124		0
0	0	1	0	789737000	0	0.000000	0	227		0
0	0	1	0	790061000	0	0.000000	0	521		0
0	0	1	0	790282000	0	0.000000	0	713		221000		1
0	0	1	0	790499000	0	0.000000	0	729		217000
0	0	1	0	790719000	0	0.000000	0	693		220000
0	0	1	0	790938000	0	0.000000	0	764		219000
0	0	1	0	791263000	0	0.000000	0	565		325000
0	0	1	0	791482000	0	0.000000	0	825		219000
0	0	1	0	791699000	0	0.000000	0	100		217000
0	0	1	0	797266000	0	0.000000	0	152		0
0	0	1	0	797486000	0	0.000000	0	475		0
0	0	1	0	797705000	0	0.000000	0	536		0
0	0	1	0	798032000	0	0.000000	0	539		327000		1
0	0	1	0	798250000	0	0.000000	0	556		218000
0	0	1	0	798471000	0	0.000000	0	585		221000
0	0	1	0	798799000	0	0.000000	0	654		328000
0	0	1	0	799020000	0	0.000000	0	616		221000
0	0	1	0	799238000	0	0.000000	0	100		218000
0	0	1	0	850011000	0	0.000000	0	280		0
0	0	1	0	850341000	0	0.000000	0	550		0
0	0	1	0	850561000	0	0.000000	0	681		220000		1
0	0	1	0	850886000	0	0.000000	0	720		325000
0	0	1	0	851105000	0	0.000000	0	735		219000
0	0	1	0	851324000	0	0.000000	0	739		219000
0	0	1	0	851542000	0	0.000000	0	100		218000
0	0	1	0	852309000	0	0.000000	0	545		0
0	0	1	0	852633000	0	0.000000	0	687		324000		1
0	0	1	0	852854000	0	0.000000	0	603		221000
0	0	1	0	853072000	0	0.000000	0	627		218000
0	0	1	0	853401000	0	0.000000	0	711		329000
0	0	1	0	853613000	0	0.000000	0	695		212000
0	0	1	0	853832000	0	0.000000	0	720		219000
0	0	1	0	854054000	0	0.000000	0	736		222000
0	0	1	0	854384000	0	0.000000	0	731		330000
0	0	1	0	854598000	0	0.000000	0	640		214000
0	0	1	0	854815000	0	0.000000	0	100		217000
0	0	1	0	855585000	0	0.000000	0	170		0
0	0	1	0	855909000	0	0.000000	0	128		0
0	0	1	0	856130000	0	0.000000	0	484		0
0	0	1	0	856346000	0	0.000000	0	576		0
0	0	1	0	856566000	0	0.000000	0	560		220000		1
0	0	1	0	856891000	0	0.000000	0	505		325000
0	0	1	0	857110000	0	0.000000	0	361		219000
0	0	1	0	857439000	0	0.000000	0	314		0
0	0	1	0	857660000	0	0.000000	0	333		0
0	0	1	0	857875000	0	0.000000	0	352		0
0	0	1	0	858093000	0	0.000000	0	526		0
0	0	1	0	858422000	0	0.000000	0	611		329000		1
0	0	1	0	858640000	0	0.000000	0	660		218000
0	0	1	0	858863000	0	0.000000	0	653		223000
0	0	1	0	859186000	0	0.000000	0	644		323000
0	0	1	0	859405000	0	0.000000	0	694		219000
0	0	1	0	859623000	0	0.000000	0	681		218000
0	0	1	0	859950000	0	0.000000	0	100		327000
0	0	1	0	862138000	0	0.000000	0	107		0
0	0	1	0	862350000	0	0.000000	0	112		0
0	0	1	0	862683000	0	0.000000	0	135		0
0	0	1	0	862901000	0	0.000000	0	160		0
0	0	1	0	863114000	0	0.000000	0	204		0
0	0	1	0	863444000	0	0.000000	0	188		0
0	0	1	0	863663000	0	0.000000	0	199		0
0	0	1	0	863882000	0	0.000000	0	488		0
0	0	1	1	864097000	864	0.000000	0	532		0
0	0	1	0	864648000	0	0.000000	0	100		551000		1
0	0	1	0	864862000	0	0.000000	0	590		0
0	0	1	0	865192000	0	0.000000	0	609		330000		1
0	0	1	0	865413000	0	0.000000	0	334		221000
0	0	1	0	865631000	0	0.000000	0	100		0
0	0	1	0	867373000	0	0.000000	0	150		0
0	0	1	0	867596000	0	0.000000	0	100		0
0	0	1	0	868469000	0	0.000000	0	128		0
0	0	1	0	868686000	0	0.000000	0	116		0
0	0	1	0	868905000	0	0.000000	0	114		0
0	0	1	0	869125000	0	0.000000	0	118		0
0	0	1	0	869450000	0	0.000000	0	116		0
0	0	1	0	869667000	0	0.000000	0	107		0
0	0	1	0	869999000	0	0.000000	0	110		0
0	0	1	0	870218000	0	0.000000	0	129		0
0	0	1	0	870431000	0	0.000000	0	122		0
0	0	1	0	870649000	0	0.000000	0	128		0
0	0	1	0	871200000	0	0.000000	0	273		0
0	0	1	0	871416000	0	0.000000	0	478		0
0	0	1	0	871741000	0	0.000000	0	664		0
0	0	1	0	871962000	0	0.000000	0	720		221000		1
0	0	1	0	872180000	0	0.000000	0	740		218000
0	0	1	0	872943000	0	0.000000	0	100		763000
0	0	1	0	873269000	0	0.000000	0	828		0
0	0	1	0	873488000	0	0.000000	0	600		219000		1
0	0	1	0	873708000	0	0.000000	0	457		220000
0	0	1	0	873926000	0	0.000000	0	424		0
0	0	1	0	874255000	0	0.000000	0	321		0
0	0	1	0	874474000	0	0.000000	0	100		0
0	0	1	0	874695000	0	0.000000	0	127		0
0	0	1	1	875019000	875	0.000000	0	100		0
0	0	1	0	875458000	0	0.000000	0	112		0
0	0	1	0	875678000	0	0.000000	0	110		0
0	0	1	0	876003000	0	0.000000	0	142		0
0	0	1	0	876224000	0	0.000000	0	179		0
0	0	1	0	876438000	0	0.000000	0	106		0
0	0	1	0	876765000	0	0.000000	0	109		0
0	0	1	0	876985000	0	0.000000	0	169		0
0	0	1	0	877203000	0	0.000000	0	184		0
0	0	1	0	877424000	0	0.000000	0	268		0
0	0	1	0	877746000	0	0.000000	0	260		0
0	0	1	0	877968000	0	0.000000	0	634		0
0	0	1	0	878183000	0	0.000000	0	763		215000		1
0	0	1	0	878516000	0	0.000000	0	808		333000
0	0	1	0	878732000	0	0.000000	0	813		216000
0	0	1	0	878953000	0	0.000000	0	652		221000
0	0	1	0	879278000	0	0.000000	0	100		325000
0	0	1	0	885723000	0	0.000000	0	108		0
0	0	1	1	886052000	886	0.000000	0	100		0
0	0	1	0	886486000	0	0.000000	0	417		0
0	0	1	0	886813000	0	0.000000	0	626		0
0	0	1	0	887032000	0	0.000000	0	526		219000		1
0	0	1	0	887251000	0	0.000000	0	576		219000
0	0	1	0	887576000	0	0.000000	0	725		325000
0	0	1	0	887796000	0	0.000000	0	771		220000
0	0	1	0	888014000	0	0.000000	0	500		218000
0	0	1	0	888235000	0	0.000000	0	100		221000
0	0	1	0	888995000	0	0.000000	0	604		0
0	0	1	0	889328000	0	0.000000	0	658		333000		1
0	0	1	0	889540000	0	0.000000	0	614		212000
0	0	1	0	889760000	0	0.000000	0	559		220000
0	0	1	0	890091000	0	0.000000	0	319		331000
0	0	1	0	890311000	0	0.000000	0	100		0
0	0	1	1	903084000	903	0.000000	0	759		0
0	0	1	0	903409000	0	0.000000	0	795		325000		1
0	0	1	0	903629000	0	0.000000	0	768		220000
0	0	1	0	903847000	0	0.000000	0	822		218000
0	0	1	0	904068000	0	0.000000	0	820		221000
0	0	1	0	904395000	0	0.000000	0	285		327000
0	0	1	0	904616000	0	0.000000	0	100		0
0	0	1	0	905377000	0	0.000000	0	749		0
0	0	1	0	905596000	0	0.000000	0	733		219000		1
0	0	1	0	905921000	0	0.000000	0	794		325000
0	0	1	0	906140000	0	0.000000	0	829		219000
0	0	1	0	906357000	0	0.000000	0	830		217000
0	0	1	0	906688000	0	0.000000	0	806		331000
0	0	1	0	906907000	0	0.000000	0	809		219000
0	0	1	0	907125000	0	0.000000	0	751		218000
0	0	1	0	907346000	0	0.000000	0	100		221000
0	0	1	0	908107000	0	0.000000	0	537		0
0	0	1	0	908432000	0	0.000000	0	759		325000		1
0	0	1	0	908650000	0	0.000000	0	766		218000
0	0	1	0	908869000	0	0.000000	0	808		219000
0	0	1	0	909197000	0	0.000000	0	100		328000
0	0	1	0	910182000	0	0.000000	0	835		0
0	0	1	0	910401000	0	0.000000	0	865		219000		1
0	0	1	0	910622000	0	0.000000	0	867		221000
0	0	1	0	910946000	0	0.000000	0	884		324000
0	0	1	0	911168000	0	0.000000	0	883		222000
0	0	1	0	911380000	0	0.000000	0	817		212000
0	0	1	0	911713000	0	0.000000	0	750		333000
0	0	1	0	911931000	0	0.000000	0	844		218000
0	0	1	0	912151000	0	0.000000	0	845		220000
0	0	1	0	912474000	0	0.000000	0	867		323000
0	0	1	0	912695000	0	0.000000	0	816		221000
0	0	1	0	912913000	0	0.000000	0	836		218000
0	0	1	0	913133000	0	0.000000	0	335		220000
0	0	1	0	913459000	0	0.000000	0	100		0
0	0	1	0	924266000	0	0.000000	0	683		0
0	0	1	0	924489000	0	0.000000	0	865		223000		1
0	0	1	0	924703000	0	0.000000	0	852		214000
0	0	1	0	925033000	0	0.000000	0	849		330000
0	0	1	0	925254000	0	0.000000	0	844		221000
0	0	1	0	925466000	0	0.000000	0	808		212000
0	0	1	0	925800000	0	0.000000	0	100		334000
0	0	1	0	932787000	0	0.000000	0	768		0
0	0	1	0	933006000	0	0.000000	0	810		219000		1
0	0	1	0	933331000	0	0.000000	0	795		325000
0	0	1	0	933550000	0	0.000000	0	779		219000
0	0	1	0	933768000	0	0.000000	0	100		218000
0	0	1	0	938025000	0	0.000000	0	737		0
0	0	1	0	938358000	0	0.000000	0	745		333000		1
0	0	1	0	938575000	0	0.000000	0	783		217000
0	0	1	0	938795000	0	0.000000	0	824		220000
0	0	1	0	939120000	0	0.000000	0	820		325000
0	0	1	0	939340000	0	0.000000	0	100		220000
0	0	1	0	947638000	0	0.000000	0	705		0
0	0	1	0	947856000	0	0.000000	0	872		218000		1
0	0	1	0	948401000	0	0.000000	0	100		545000
0	0	1	0	948618000	0	0.000000	0	761		0
0	0	1	0	948948000	0	0.000000	0	788		330000		1
0	0	1	0	949169000	0	0.000000	0	750		221000
0	0	1	0	949493000	0	0.000000	0	832		324000
0	0	1	0	949600000	0	0.000000	0	848		107000
0	0	1	0	949928000	0	0.000000	0	870		328000
0	0	1	0	950261000	0	0.000000	0	836		333000
0	0	1	0	950367000	0	0.000000	0	772		106000
0	0	1	0	950698000	0	0.000000	0	811		331000
0	0	1	0	950911000	0	0.000000	0	438		213000
0	0	1	0	951129000	0	0.000000	0	100		0
0	0	1	0	956485000	0	0.000000	0	736		0
0	0	1	0	956704000	0	0.000000	0	768		219000		1
0	0	1	0	956920000	0	0.000000	0	790		216000
0	0	1	0	957138000	0	0.000000	0	828		218000
0	0	1	0	957465000	0	0.000000	0	792		327000
0	0	1	0	957683000	0	0.000000	0	100		218000
0	0	1	0	969477000	0	0.000000	0	843		0
0	0	1	0	969802000	0	0.000000	0	748		325000		1
0	0	1	0	970242000	0	0.000000	0	100		440000
0	0	1	0	970463000	0	0.000000	0	792		0
0	0	1	0	970790000	0	0.000000	0	793		327000
0	0	1	0	971009000	0	0.000000	0	763		219000		1
0	0	1	0	971227000	0	0.000000	0	815		218000
0	0	1	0	971554000	0	0.000000	0	853		327000
0	0	1	0	971772000	0	0.000000	0	831		218000
0	0	1	0	971993000	0	0.000000	0	100		221000
0	0	1	0	981049000	0	0.000000	0	661		0
0	0	1	0	981270000	0	0.000000	0	746		221000		1
0	0	1	0	981600000	0	0.000000	0	748		330000
0	0	1	0	981814000	0	0.000000	0	784		214000
0	0	1	0	982032000	0	0.000000	0	802		218000
0	0	1	0	982366000	0	0.000000	0	788		334000
0	0	1	0	982578000	0	0.000000	0	840		212000
0	0	1	0	982797000	0	0.000000	0	900		219000
0	0	1	0	983017000	0	0.000000	0	899		220000
0	0	1	0	983348000	0	0.000000	0	562		331000
0	0	1	0	983561000	0	0.000000	0	100		213000
0	0	1	0	992194000	0	0.000000	0	818		0
0	0	1	0	992406000	0	0.000000	0	819		212000		1
0	0	1	0	992625000	0	0.000000	0	765		219000
0	0	1	0	992845000	0	0.000000	0	100		220000
0	0	1	0	995906000	0	0.000000	0	486		0
0	0	1	1	996119000	996	0.000000	0	732		0
0	0	1	0	996339000	0	0.000000	0	825		220000		1
0	0	1	0	996666000	0	0.000000	0	809		327000
0	0	1	0	996884000	0	0.000000	0	706		218000
0	0	1	0	997323000	0	0.000000	0	100		439000
0	0	1	0	1015234000	0	0.000000	0	180		0
0	0	1	0	1015454000	0	0.000000	0	829		0
0	0	1	0	1015780000	0	0.000000	0	821		326000		1
0	0	1	0	1016107000	0	0.000000	0	100		327000
0	0	1	0	1016325000	0	0.000000	0	773		0
0	0	1	0	1016872000	0	0.000000	0	792		547000		1
0	0	1	0	1016978000	0	0.000000	0	737		106000
0	0	1	0	1017306000	0	0.000000	0	100		328000
0	0	1	0	1024076000	0	0.000000	0	297		0
0	0	1	0	1024403000	0	0.000000	0	790		0
0	0	1	0	1024621000	0	0.000000	0	785		218000		1
0	0	1	0	1024842000	0	0.000000	0	810		221000
0	0	1	0	1025060000	0	0.000000	0	808		218000
0	0	1	0	1025276000	0	0.000000	0	843		216000
0	0	1	0	1025607000	0	0.000000	0	810		331000
0	0	1	0	1025822000	0	0.000000	0	831		215000
0	0	1	0	1026042000	0	0.000000	0	431		220000
0	0	1	0	1026260000	0	0.000000	0	100		0
0	0	1	0	1032814000	0	0.000000	0	357		0
0	0	1	0	1033140000	0	0.000000	0	710		0
0	0	1	0	1033360000	0	0.000000	0	768		220000		1
0	0	1	0	1033575000	0	0.000000	0	100		215000
0	0	1	0	1057491000	0	0.000000	0	528		0
0	0	1	0	1057710000	0	0.000000	0	515		219000		1
0	0	1	0	1058257000	0	0.000000	0	597		547000
0	0	1	0	1058478000	0	0.000000	0	636		221000
0	0	1	0	1058802000	0	0.000000	0	818		324000
0	0	1	1	1059022000	1059	0.000000	0	802		220000
0	0	1	0	1059242000	0	0.000000	0	620		220000
0	0	1	0	1059569000	0	0.000000	0	100		327000
0	0	1	0	1060225000	0	0.000000	0	521		0
0	0	1	0	1060552000	0	0.000000	0	100		327000		1
0	0	1	0	1060985000	0	0.000000	0	750		0
0	0	1	0	1061314000	0	0.000000	0	792		329000		1
0	0	1	0	1061534000	0	0.000000	0	817		220000
0	0	1	0	1061753000	0	0.000000	0	874		219000
0	0	1	0	1062081000	0	0.000000	0	898		328000
0	0	1	0	1062297000	0	0.000000	0	897		216000
0	0	1	0	1062515000	0	0.000000	0	560		218000
0	0	1	0	1062735000	0	0.000000	0	100		220000
0	0	1	0	1071796000	0	0.000000	0	838		0
0	0	1	0	1072127000	0	0.000000	0	800		331000		1
0	0	1	0	1072343000	0	0.000000	0	816		216000
0	0	1	0	1072564000	0	0.000000	0	844		221000
0	0	1	0	1072888000	0	0.000000	0	100		324000
0	0	1	0	1079443000	0	0.000000	0	795		0
0	0	1	0	1079657000	0	0.000000	0	780		214000		1
0	0	1	0	1079875000	0	0.000000	0	756		218000
0	0	1	0	1080096000	0	0.000000	0	758		221000
0	0	1	0	1080421000	0	0.000000	0	752		325000
0	0	1	0	1080642000	0	0.000000	0	100		221000
0	0	1	0	1081409000	0	0.000000	0	224		0
0	0	1	0	1081626000	0	0.000000	0	666		0
0	0	1	0	1081951000	0	0.000000	0	703		325000		1
0	0	1	0	1082170000	0	0.000000	0	697		219000
0	0	1	0	1082390000	0	0.000000	0	110		220000
0	0	1	0	1082609000	0	0.000000	0	169		0
0	0	1	0	1082933000	0	0.000000	0	804		0
0	0	1	0	1083151000	0	0.000000	0	779		218000		1
0	0	1	0	1083372000	0	0.000000	0	766		221000
0	0	1	0	1083589000	0	0.000000	0	100		217000
0	0	1	0	1097458000	0	0.000000	0	168		0
0	0	1	0	1097680000	0	0.000000	0	482		0
0	0	1	0	1098008000	0	0.000000	0	625		0
0	0	1	0	1098222000	0	0.000000	0	693		214000		1
0	0	1	0	1098551000	0	0.000000	0	723		329000
0	0	1	0	1098772000	0	0.000000	0	755		221000
0	0	1	0	1098985000	0	0.000000	0	773		213000
0	0	1	0	1099206000	0	0.000000	0	802		221000
0	0	1	0	1099535000	0	0.000000	0	826		329000
0	0	1	0	1099755000	0	0.000000	0	100		220000
0	0	1	0	1104341000	0	0.000000	0	598		0
0	0	1	0	1104556000	0	0.000000	0	308		215000		1
0	0	1	0	1104778000	0	0.000000	0	320		0
0	0	1	0	1104991000	0	0.000000	0	365		0
0	0	1	0	1105322000	0	0.000000	0	390		0
0	0	1	0	1105650000	0	0.000000	0	604		0
0	0	1	0	1105761000	0	0.000000	0	633		111000		1
0	0	1	1	1106088000	1106	0.000000	0	578		327000
0	0	1	0	1106302000	0	0.000000	0	100		214000
0	0	1	0	1135462000	0	0.000000	0	494		0
0	0	1	0	1135682000	0	0.000000	0	625		0
0	0	1	0	1135898000	0	0.000000	0	550		216000		1
0	0	1	0	1136227000	0	0.000000	0	599		329000
0	0	1	0	1136445000	0	0.000000	0	655		218000
0	0	1	0	1136660000	0	0.000000	0	663		215000
0	0	1	0	1136989000	0	0.000000	0	356		329000
0	0	1	0	1137205000	0	0.000000	0	100		0
0	0	1	0	1143757000	0	0.000000	0	607		0
0	0	1	0	1143977000	0	0.000000	0	635		220000		1
0	0	1	0	1144304000	0	0.000000	0	638		327000
0	0	1	0	1144524000	0	0.000000	0	579		220000
0	0	1	0	1144852000	0	0.000000	0	714		328000
0	0	1	0	1144962000	0	0.000000	0	100		110000
0	0	1	0	1148565000	0	0.000000	0	437		0
0	0	1	0	1148786000	0	0.000000	0	672		0
0	0	1	0	1148999000	0	0.000000	0	734		213000		1
0	0	1	0	1149331000	0	0.000000	0	772		332000
0	0	1	0	1149548000	0	0.000000	0	810		217000
0	0	1	0	1149766000	0	0.000000	0	100		218000
0	0	1	0	1152279000	0	0.000000	0	109		0
0	0	1	0	1152608000	0	0.000000	0	175		0
0	0	1	0	1152820000	0	0.000000	0	199		0
0	0	1	0	1153041000	0	0.000000	0	208		0
0	0	1	0	1153262000	0	0.000000	0	744		0
0	0	1	0	1153588000	0	0.000000	0	786		326000		1
0	0	1	0	1153803000	0	0.000000	0	785		215000
0	0	1	1	1154021000	1154	0.000000	0	814		218000
0	0	1	0	1154352000	0	0.000000	0	748		331000
0	0	1	0	1154570000	0	0.000000	0	100		218000
0	0	1	0	1156101000	0	0.000000	0	732		0
0	0	1	0	1156316000	0	0.000000	0	699		215000		1
0	0	1	0	1156645000	0	0.000000	0	588		329000
0	0	1	0	1156865000	0	0.000000	0	100		220000
0	0	1	0	1158938000	0	0.000000	0	433		0
0	0	1	0	1159158000	0	0.000000	0	484		0
0	0	1	0	1159377000	0	0.000000	0	507		0
0	0	1	0	1159593000	0	0.000000	0	413		216000		1
0	0	1	0	1159815000	0	0.000000	0	597		0
0	0	1	0	1160140000	0	0.000000	0	633		325000		1
0	0	1	0	1160361000	0	0.000000	0	572		221000
0	0	1	0	1160577000	0	0.000000	0	100		216000
0	0	1	0	1167128000	0	0.000000	0	165		0
0	0	1	0	1167455000	0	0.000000	0	714		0
0	0	1	0	1167675000	0	0.000000	0	766		220000		1
0	0	1	0	1167890000	0	0.000000	0	890		215000
0	0	1	0	1168220000	0	0.000000	0	864		330000
0	0	1	0	1168441000	0	0.000000	0	100		221000
0	0	1	0	1170623000	0	0.000000	0	816		0
0	0	1	0	1170843000	0	0.000000	0	855		220000		1
0	0	1	0	1171167000	0	0.000000	0	833		324000
0	0	1	0	1171495000	0	0.000000	0	100		328000
0	0	1	0	1172372000	0	0.000000	0	798		0
0	0	1	0	1172695000	0	0.000000	0	713		323000		1
0	0	1	0	1172914000	0	0.000000	0	707		219000
0	0	1	0	1173136000	0	0.000000	0	746		222000
0	0	1	0	1173459000	0	0.000000	0	100		323000
0	0	1	0	1182310000	0	0.000000	0	143		0
0	0	1	0	1182524000	0	0.000000	0	520		0
0	0	1	0	1182962000	0	0.000000	0	100		438000		1
0	0	1	0	1185802000	0	0.000000	0	785		0
0	0	1	0	1186021000	0	0.000000	0	885		219000		1
0	0	1	0	1186240000	0	0.000000	0	872		219000
0	0	1	0	1186455000	0	0.000000	0	100		215000
0	0	1	0	1188968000	0	0.000000	0	573		0
0	0	1	0	1189297000	0	0.000000	0	693		329000		1
0	0	1	0	1189513000	0	0.000000	0	814		216000
0	0	1	0	1189733000	0	0.000000	0	561		220000
0	0	1	0	1189951000	0	0.000000	0	100		218000
0	0	1	1	1203054000	1203	0.000000	0	872		0
0	0	1	0	1203385000	0	0.000000	0	856		331000		1
0	0	1	0	1203600000	0	0.000000	0	828		215000
0	0	1	0	1203928000	0	0.000000	0	821		328000
0	0	1	0	1204363000	0	0.000000	0	100		435000
0	0	1	0	1204581000	0	0.000000	0	750		0
0	0	1	0	1204912000	0	0.000000	0	235		331000		1
0	0	1	0	1205130000	0	0.000000	0	100		0
0	0	1	0	1205894000	0	0.000000	0	783		0
0	0	1	0	1206112000	0	0.000000	0	696		218000		1
0	0	1	0	1206330000	0	0.000000	0	100		218000
0	0	1	0	1206658000	0	0.000000	0	224		0
0	0	1	0	1206878000	0	0.000000	0	274		0
0	0	1	0	1207093000	0	0.000000	0	100		0
0	0	1	0	1207425000	0	0.000000	0	305		0
0	0	1	0	1207640000	0	0.000000	0	222		0
0	0	1	0	1207860000	0	0.000000	0	191		0
0	0	1	0	1208081000	0	0.000000	0	164		0
0	0	1	0	1208403000	0	0.000000	0	181		0
0	0	1	0	1208624000	0	0.000000	0	158		0
0	0	1	0	1208842000	0	0.000000	0	171		0
0	0	1	0	1209173000	0	0.000000	0	169		0
0	0	1	0	1209390000	0	0.000000	0	174		0
0	0	1	0	1209604000	0	0.000000	0	178		0
0	0	1	0	1209932000	0	0.000000	0	163		0
0	0	1	0	1210153000	0	0.000000	0	184		0
0	0	1	0	1210369000	0	0.000000	0	171		0
0	0	1	0	1210587000	0	0.000000	0	100		0
0	0	1	0	1211136000	0	0.000000	0	647		0
0	0	1	0	1211357000	0	0.000000	0	776		221000		1
0	0	1	0	1211679000	0	0.000000	0	707		322000
0	0	1	0	1211897000	0	0.000000	0	100		218000
0	0	1	0	1213868000	0	0.000000	0	707		0
0	0	1	0	1214192000	0	0.000000	0	894		324000		1
0	0	1	0	1214413000	0	0.000000	0	900		221000
0	0	1	0	1214737000	0	0.000000	0	892		324000
0	0	1	0	1214956000	0	0.000000	0	833		219000
0	0	1	0	1215176000	0	0.000000	0	100		220000
0	0	1	0	1220963000	0	0.000000	0	516		0
0	0	1	0	1221182000	0	0.000000	0	797		219000		1
0	0	1	0	1221401000	0	0.000000	0	825		219000
0	0	1	0	1221732000	0	0.000000	0	845		331000
0	0	1	0	1221944000	0	0.000000	0	840		212000
0	0	1	0	1222165000	0	0.000000	0	100		221000
0	0	1	0	1228938000	0	0.000000	0	743		0
0	0	1	0	1229263000	0	0.000000	0	810		325000		1
0	0	1	0	1229483000	0	0.000000	0	827		220000
0	0	1	0	1229699000	0	0.000000	0	857		216000
0	0	1	0	1230027000	0	0.000000	0	880		328000
0	0	1	0	1230247000	0	0.000000	0	878		220000
0	0	1	0	1230574000	0	0.000000	0	870		327000
0	0	1	0	1230794000	0	0.000000	0	100		220000
0	0	1	0	1237560000	0	0.000000	0	320		0
0	0	1	0	1237781000	0	0.000000	0	801		0
0	0	1	0	1238106000	0	0.000000	0	832		325000		1
0	0	1	0	1238325000	0	0.000000	0	831		219000
0	0	1	0	1238545000	0	0.000000	0	834		220000
0	0	1	0	1238764000	0	0.000000	0	100		219000
0	0	1	0	1242364000	0	0.000000	0	677		0
0	0	1	0	1242587000	0	0.000000	0	772		223000		1
0	0	1	0	1242805000	0	0.000000	0	494		218000
0	0	1	0	1243130000	0	0.000000	0	100		0
0	0	1	1	1249031000	1249	0.000000	0	127		0
0	0	1	0	1249353000	0	0.000000	0	882		0
0	0	1	0	1249573000	0	0.000000	0	878		220000		1
0	0	1	0	1250227000	0	0.000000	0	100		654000
0	0	1	0	1250338000	0	0.000000	0	527		0
0	0	1	0	1253180000	0	0.000000	0	100		2842000		1
0	0	1	0	1253394000	0	0.000000	0	877		0
0	0	1	0	1253613000	0	0.000000	0	846		219000		1
0	0	1	0	1254377000	0	0.000000	0	100		764000
0	0	1	0	1254598000	0	0.000000	0	628		0
0	0	1	0	1254818000	0	0.000000	0	100		220000		1
0	0	1	0	1259619000	0	0.000000	0	293		0
0	0	1	0	1259948000	0	0.000000	0	751		0
0	0	1	0	1260272000	0	0.000000	0	100		324000		1
0	0	1	0	1260382000	0	0.000000	0	779		0
0	0	1	0	1260711000	0	0.000000	0	775		329000		1
0	0	1	0	1260933000	0	0.000000	0	655		222000
0	0	1	0	1261151000	0	0.000000	0	100		218000
0	0	1	0	1268464000	0	0.000000	0	797		0
0	0	1	0	1268685000	0	0.000000	0	781		221000		1
0	0	1	0	1269009000	0	0.000000	0	787		324000
0	0	1	0	1269232000	0	0.000000	0	785		223000
0	0	1	0	1269556000	0	0.000000	0	791		324000
0	0	1	0	1269774000	0	0.000000	0	769		218000
0	0	1	0	1269995000	0	0.000000	0	748		221000
0	0	1	0	1270211000	0	0.000000	0	736		216000
0	0	1	0	1270756000	0	0.000000	0	744		545000
0	0	1	0	1270980000	0	0.000000	0	100		224000
0	0	1	0	1271416000	0	0.000000	0	481		0
0	0	1	0	1271850000	0	0.000000	0	466		0
0	0	1	0	1271961000	0	0.000000	0	668		0
0	0	1	0	1272178000	0	0.000000	0	689		217000		1
0	0	1	0	1272507000	0	0.000000	0	674		329000
0	0	1	0	1272724000	0	0.000000	0	669		217000
0	0	1	0	1272945000	0	0.000000	0	799		221000
0	0	1	0	1273272000	0	0.000000	0	771		327000
0	0	1	0	1273600000	0	0.000000	0	100		328000
0	0	1	0	1275779000	0	0.000000	0	231		0
0	0	1	0	1276001000	0	0.000000	0	710		0
0	0	1	0	1276222000	0	0.000000	0	679		221000		1
0	0	1	0	1276543000	0	0.000000	0	575		321000
0	0	1	0	1276763000	0	0.000000	0	750		220000
0	0	1	0	1276982000	0	0.000000	0	466		219000
0	0	1	0	1277204000	0	0.000000	0	100		0
0	0	1	0	1283537000	0	0.000000	0	489		0
0	0	1	0	1283751000	0	0.000000	0	739		0
0	0	1	0	1284080000	0	0.000000	0	781		329000		1
0	0	1	0	1284302000	0	0.000000	0	803		222000
0	0	1	0	1284520000	0	0.000000	0	811		218000
0	0	1	0	1284849000	0	0.000000	0	819		329000
0	0	1	1	1285062000	1285	0.000000	0	100		213000
0	0	1	0	1288341000	0	0.000000	0	424		0
0	0	1	0	1288562000	0	0.000000	0	307		0
0	0	1	0	1288883000	0	0.000000	0	496		0
0	0	1	1	1289104000	1289	0.000000	0	547		0		1
0	0	1	0	1289324000	0	0.000000	0	714		220000
0	0	1	0	1289544000	0	0.000000	0	703		220000
0	0	1	0	1289866000	0	0.000000	0	767		322000
0	0	1	0	1290087000	0	0.000000	0	600		221000
0	0	1	0	1290308000	0	0.000000	0	644		221000
0	0	1	0	1290636000	0	0.000000	0	494		328000
0	0	1	0	1290850000	0	0.000000	0	368		0
0	0	1	0	1291069000	0	0.000000	0	419		0
0	0	1	0	1291400000	0	0.000000	0	384		0
0	0	1	0	1291618000	0	0.000000	0	504		0
0	0	1	0	1291838000	0	0.000000	0	720		220000		1
0	0	1	0	1292050000	0	0.000000	0	774		212000
0	0	1	0	1292382000	0	0.000000	0	605		332000
0	0	1	0	1292601000	0	0.000000	0	100		219000
										112961000		90
									total	112.96

## Sheet: pp09_02
joystick 1/0	button 1/0	frebble 1/0	marker 1/0	time	marker	joystick	button	frebble
0	0	1	0	710118000	0	0.000000	0	109
0	0	1	0	710338000	0	0.000000	0	132		0
0	0	1	0	710663000	0	0.000000	0	151		0
0	0	1	0	710883000	0	0.000000	0	202		0
0	0	1	0	711100000	0	0.000000	0	200		0
0	0	1	0	711427000	0	0.000000	0	214		0
0	0	1	0	711651000	0	0.000000	0	243		0
0	0	1	0	711869000	0	0.000000	0	259		0
0	0	1	0	712194000	0	0.000000	0	276		0
0	0	1	0	712416000	0	0.000000	0	251		0
0	0	1	0	712633000	0	0.000000	0	255		0
0	0	1	0	712853000	0	0.000000	0	259		0
0	0	1	0	713399000	0	0.000000	0	100		0
0	0	1	0	713612000	0	0.000000	0	139		0
0	0	1	0	713835000	0	0.000000	0	161		0
0	0	1	0	714159000	0	0.000000	0	206		0
0	0	1	0	714377000	0	0.000000	0	246		0
0	0	1	0	714704000	0	0.000000	0	418		0
0	0	1	0	714922000	0	0.000000	0	404		0
0	0	1	0	715142000	0	0.000000	0	416		0
0	0	1	0	715474000	0	0.000000	0	439		0
0	0	1	0	715905000	0	0.000000	0	260		0
0	0	1	0	716125000	0	0.000000	0	211		0
0	0	1	0	716455000	0	0.000000	0	135		0
0	0	1	0	716669000	0	0.000000	0	100		0
0	0	1	0	716887000	0	0.000000	0	135		0
0	0	1	1	717111000	717	0.000000	0	131		0
0	0	1	0	717436000	0	0.000000	0	115		0
0	0	1	0	717656000	0	0.000000	0	116		0
0	0	1	0	717984000	0	0.000000	0	100		0
0	0	1	0	718636000	0	0.000000	0	158		0
0	0	1	0	718963000	0	0.000000	0	170		0
0	0	1	0	719185000	0	0.000000	0	192		0
0	0	1	0	719399000	0	0.000000	0	162		0
0	0	1	0	719729000	0	0.000000	0	177		0
0	0	1	0	719950000	0	0.000000	0	178		0
0	0	1	0	720164000	0	0.000000	0	189		0
0	0	1	0	720384000	0	0.000000	0	100		0
0	0	1	0	721697000	0	0.000000	0	106		0
0	0	1	0	721911000	0	0.000000	0	112		0
0	0	1	0	722457000	0	0.000000	0	109		0
0	0	1	0	722678000	0	0.000000	0	158		0
0	0	1	0	722896000	0	0.000000	0	196		0
0	0	1	0	723223000	0	0.000000	0	279		0
0	0	1	0	723441000	0	0.000000	0	296		0
0	0	1	0	723660000	0	0.000000	0	401		0
0	0	1	0	723987000	0	0.000000	0	398		0
0	0	1	0	724209000	0	0.000000	0	450		0
0	0	1	0	724422000	0	0.000000	0	467		0
0	0	1	0	724756000	0	0.000000	0	515		0
0	0	1	0	724968000	0	0.000000	0	531		212000		1
0	0	1	0	725188000	0	0.000000	0	463		220000
0	0	1	0	725516000	0	0.000000	0	489		0
0	0	1	0	725734000	0	0.000000	0	506		0
0	0	1	0	725955000	0	0.000000	0	329		221000
0	0	1	0	726172000	0	0.000000	0	252		0
0	0	1	0	726498000	0	0.000000	0	227		0
0	0	1	0	726716000	0	0.000000	0	197		0
0	0	1	0	726935000	0	0.000000	0	179		0
0	0	1	0	727267000	0	0.000000	0	100		0
0	0	1	0	734032000	0	0.000000	0	714		0
0	0	1	0	734253000	0	0.000000	0	738		221000		1
0	0	1	0	734471000	0	0.000000	0	609		218000
0	0	1	0	734798000	0	0.000000	0	583		327000
0	0	1	0	735017000	0	0.000000	0	575		219000
0	0	1	0	735345000	0	0.000000	0	572		328000
0	0	1	0	735563000	0	0.000000	0	560		218000
0	0	1	0	735784000	0	0.000000	0	506		221000
0	0	1	0	735999000	0	0.000000	0	403		215000
0	0	1	0	736218000	0	0.000000	0	221		0
0	0	1	0	736548000	0	0.000000	0	120		0
0	0	1	0	736761000	0	0.000000	0	117		0
0	0	1	0	736981000	0	0.000000	0	130		0
0	0	1	0	737313000	0	0.000000	0	135		0
0	0	1	0	737526000	0	0.000000	0	142		0
0	0	1	0	737744000	0	0.000000	0	100		0
0	0	1	0	743319000	0	0.000000	0	112		0
0	0	1	0	743646000	0	0.000000	0	106		0
0	0	1	0	743751000	0	0.000000	0	130		0
0	0	1	0	744080000	0	0.000000	0	168		0
0	0	1	0	744298000	0	0.000000	0	167		0
0	0	1	0	744517000	0	0.000000	0	163		0
0	0	1	0	744848000	0	0.000000	0	146		0
0	0	1	0	745061000	0	0.000000	0	172		0
0	0	1	0	745279000	0	0.000000	0	152		0
0	0	1	0	745610000	0	0.000000	0	100		0
0	0	1	0	751940000	0	0.000000	0	191		0
0	0	1	0	752054000	0	0.000000	0	569		0
0	0	1	0	752378000	0	0.000000	0	659		324000		1
0	0	1	0	752601000	0	0.000000	0	714		223000
0	0	1	0	752819000	0	0.000000	0	726		218000
0	0	1	0	753146000	0	0.000000	0	702		327000
0	0	1	0	753364000	0	0.000000	0	680		218000
0	0	1	0	753584000	0	0.000000	0	693		220000
0	0	1	0	753910000	0	0.000000	0	709		326000
0	0	1	0	754126000	0	0.000000	0	731		216000
0	0	1	0	754452000	0	0.000000	0	760		326000
0	0	1	0	754671000	0	0.000000	0	789		219000
0	0	1	0	754891000	0	0.000000	0	801		220000
0	0	1	0	755109000	0	0.000000	0	799		218000
0	0	1	0	755330000	0	0.000000	0	290		221000
0	0	1	0	755658000	0	0.000000	0	100		0
0	0	1	0	775748000	0	0.000000	0	236		0
0	0	1	0	775965000	0	0.000000	0	241		0
0	0	1	0	776187000	0	0.000000	0	254		0
0	0	1	0	776512000	0	0.000000	0	311		0
0	0	1	0	776731000	0	0.000000	0	400		0
0	0	1	0	777061000	0	0.000000	0	434		0
0	0	1	0	777280000	0	0.000000	0	465		0
0	0	1	0	777498000	0	0.000000	0	459		0
0	0	1	0	777823000	0	0.000000	0	501		0
0	0	1	0	778041000	0	0.000000	0	521		218000		1
0	0	1	0	778260000	0	0.000000	0	540		219000
0	0	1	0	778478000	0	0.000000	0	552		218000
0	0	1	0	778805000	0	0.000000	0	548		327000
0	0	1	0	779027000	0	0.000000	0	560		222000
0	0	1	0	779241000	0	0.000000	0	556		214000
0	0	1	0	779571000	0	0.000000	0	543		330000
0	0	1	0	779792000	0	0.000000	0	550		221000
0	0	1	0	780004000	0	0.000000	0	522		212000
0	0	1	0	780338000	0	0.000000	0	334		334000
0	0	1	0	780555000	0	0.000000	0	100		0
0	0	1	0	786119000	0	0.000000	0	143		0
0	0	1	0	786342000	0	0.000000	0	159		0
0	0	1	0	786560000	0	0.000000	0	212		0
0	0	1	0	786780000	0	0.000000	0	234		0
0	0	1	1	787102000	787	0.000000	0	224		0
0	0	1	0	787321000	0	0.000000	0	212		0
0	0	1	0	787541000	0	0.000000	0	236		0
0	0	1	0	787866000	0	0.000000	0	249		0
0	0	1	0	788089000	0	0.000000	0	100		0
0	0	1	0	790818000	0	0.000000	0	134		0
0	0	1	0	791144000	0	0.000000	0	356		0
0	0	1	0	791364000	0	0.000000	0	475		0
0	0	1	0	791582000	0	0.000000	0	513		0
0	0	1	0	791803000	0	0.000000	0	547		221000		1
0	0	1	0	792129000	0	0.000000	0	543		326000
0	0	1	0	792350000	0	0.000000	0	572		221000
0	0	1	0	792568000	0	0.000000	0	605		218000
0	0	1	0	792895000	0	0.000000	0	620		327000
0	0	1	0	793111000	0	0.000000	0	627		216000
0	0	1	0	793330000	0	0.000000	0	657		219000
0	0	1	0	793655000	0	0.000000	0	671		325000
0	0	1	0	793874000	0	0.000000	0	676		219000
0	0	1	0	794094000	0	0.000000	0	682		220000
0	0	1	0	794641000	0	0.000000	0	680		547000
0	0	1	0	794859000	0	0.000000	0	685		218000
0	0	1	0	795075000	0	0.000000	0	694		216000
0	0	1	0	795406000	0	0.000000	0	660		331000
0	0	1	0	795620000	0	0.000000	0	671		214000
0	0	1	0	795844000	0	0.000000	0	679		224000
0	0	1	0	796171000	0	0.000000	0	660		327000
0	0	1	0	796385000	0	0.000000	0	671		214000
0	0	1	0	796604000	0	0.000000	0	666		219000
0	0	1	0	796824000	0	0.000000	0	671		220000
0	0	1	0	797154000	0	0.000000	0	663		330000
0	0	1	0	797367000	0	0.000000	0	669		213000
0	0	1	0	797917000	0	0.000000	0	664		550000
0	0	1	0	798135000	0	0.000000	0	380		218000
0	0	1	0	798353000	0	0.000000	0	100		0
0	0	1	0	825324000	0	0.000000	0	105		0
0	0	1	0	825546000	0	0.000000	0	137		0
0	0	1	0	825764000	0	0.000000	0	165		0
0	0	1	0	826091000	0	0.000000	0	162		0
0	0	1	0	826309000	0	0.000000	0	163		0
0	0	1	0	826529000	0	0.000000	0	173		0
0	0	1	0	826742000	0	0.000000	0	174		0
0	0	1	0	827074000	0	0.000000	0	189		0
0	0	1	0	827293000	0	0.000000	0	158		0
0	0	1	0	827621000	0	0.000000	0	100		0
0	0	1	0	830563000	0	0.000000	0	121		0
0	0	1	0	830787000	0	0.000000	0	175		0
0	0	1	0	831114000	0	0.000000	0	344		0
0	0	1	0	831332000	0	0.000000	0	549		0
0	0	1	0	831553000	0	0.000000	0	552		221000		1
0	0	1	0	831877000	0	0.000000	0	598		324000
0	0	1	0	832098000	0	0.000000	0	580		221000
0	0	1	0	832316000	0	0.000000	0	581		218000
0	0	1	0	832536000	0	0.000000	0	592		220000
0	0	1	0	832862000	0	0.000000	0	585		326000
0	0	1	1	833082000	833	0.000000	0	569		220000
0	0	1	0	833296000	0	0.000000	0	563		214000
0	0	1	0	833627000	0	0.000000	0	432		331000
0	0	1	0	833840000	0	0.000000	0	100		0
0	0	1	0	838650000	0	0.000000	0	152		0
0	0	1	0	838863000	0	0.000000	0	135		0
0	0	1	0	839082000	0	0.000000	0	150		0
0	0	1	0	839414000	0	0.000000	0	311		0
0	0	1	0	839634000	0	0.000000	0	337		0
0	0	1	0	839848000	0	0.000000	0	321		0
0	0	1	0	840174000	0	0.000000	0	319		0
0	0	1	0	840392000	0	0.000000	0	325		0
0	0	1	0	840613000	0	0.000000	0	332		0
0	0	1	0	840943000	0	0.000000	0	382		0
0	0	1	0	841156000	0	0.000000	0	545		0
0	0	1	0	841376000	0	0.000000	0	611		220000		1
0	0	1	0	841707000	0	0.000000	0	600		331000
0	0	1	0	841923000	0	0.000000	0	585		216000
0	0	1	0	842141000	0	0.000000	0	563		218000
0	0	1	0	842362000	0	0.000000	0	564		221000
0	0	1	0	842580000	0	0.000000	0	376		218000
0	0	1	0	842907000	0	0.000000	0	123		0
0	0	1	0	843125000	0	0.000000	0	100		0
0	0	1	0	850656000	0	0.000000	0	557		0
0	0	1	0	850877000	0	0.000000	0	672		221000		1
0	0	1	0	851204000	0	0.000000	0	619		327000
0	0	1	0	851422000	0	0.000000	0	624		218000
0	0	1	0	851643000	0	0.000000	0	629		221000
0	0	1	0	851970000	0	0.000000	0	635		327000
0	0	1	0	852191000	0	0.000000	0	636		221000
0	0	1	0	852409000	0	0.000000	0	642		218000
0	0	1	0	852736000	0	0.000000	0	646		327000
0	0	1	0	852953000	0	0.000000	0	631		217000
0	0	1	0	853172000	0	0.000000	0	614		219000
0	0	1	0	853498000	0	0.000000	0	627		326000
0	0	1	0	853717000	0	0.000000	0	657		219000
0	0	1	0	853936000	0	0.000000	0	662		219000
0	0	1	0	854261000	0	0.000000	0	656		325000
0	0	1	0	854481000	0	0.000000	0	661		220000
0	0	1	0	854698000	0	0.000000	0	658		217000
0	0	1	0	854922000	0	0.000000	0	660		224000
0	0	1	0	855246000	0	0.000000	0	649		324000
0	0	1	0	855467000	0	0.000000	0	665		221000
0	0	1	0	855685000	0	0.000000	0	661		218000
0	0	1	0	856014000	0	0.000000	0	651		329000
0	0	1	0	856231000	0	0.000000	0	644		217000
0	0	1	0	856451000	0	0.000000	0	648		220000
0	0	1	0	856667000	0	0.000000	0	655		216000
0	0	1	0	856996000	0	0.000000	0	645		329000
0	0	1	0	857209000	0	0.000000	0	654		213000
0	0	1	0	857541000	0	0.000000	0	656		332000
0	0	1	0	857760000	0	0.000000	0	649		219000
0	0	1	0	857976000	0	0.000000	0	626		216000
0	0	1	0	858197000	0	0.000000	0	620		221000
0	0	1	0	858415000	0	0.000000	0	621		218000
0	0	1	0	858741000	0	0.000000	0	623		326000
0	0	1	0	859291000	0	0.000000	0	638		550000
0	0	1	0	859503000	0	0.000000	0	632		212000
0	0	1	0	859722000	0	0.000000	0	635		219000
0	0	1	0	859942000	0	0.000000	0	640		220000
0	0	1	0	860271000	0	0.000000	0	639		329000
0	0	1	0	860490000	0	0.000000	0	636		219000
0	0	1	0	860708000	0	0.000000	0	656		218000
0	0	1	0	860922000	0	0.000000	0	646		214000
0	0	1	0	861253000	0	0.000000	0	641		331000
0	0	1	0	861797000	0	0.000000	0	638		544000
0	0	1	0	862019000	0	0.000000	0	640		222000
0	0	1	0	862237000	0	0.000000	0	643		218000
0	0	1	0	862564000	0	0.000000	0	642		327000
0	0	1	0	862779000	0	0.000000	0	637		215000
0	0	1	0	862998000	0	0.000000	0	640		219000
0	0	1	0	863217000	0	0.000000	0	641		219000
0	0	1	0	863542000	0	0.000000	0	644		325000
0	0	1	0	863762000	0	0.000000	0	631		220000
0	0	1	0	863980000	0	0.000000	0	633		218000
0	0	1	0	864201000	0	0.000000	0	636		221000
0	0	1	0	864525000	0	0.000000	0	633		324000
0	0	1	0	864855000	0	0.000000	0	636		330000
0	0	1	0	865074000	0	0.000000	0	541		219000
0	0	1	0	865290000	0	0.000000	0	100		216000
0	0	1	0	865513000	0	0.000000	0	108		0
0	0	1	0	865726000	0	0.000000	0	100		0
0	0	1	0	868022000	0	0.000000	0	434		0
0	0	1	0	868238000	0	0.000000	0	596		0
0	0	1	0	868571000	0	0.000000	0	587		333000		1
0	0	1	0	868785000	0	0.000000	0	610		214000
0	0	1	0	869004000	0	0.000000	0	620		219000
0	0	1	0	869329000	0	0.000000	0	632		325000
0	0	1	0	869548000	0	0.000000	0	633		219000
0	0	1	0	869768000	0	0.000000	0	608		220000
0	0	1	0	870100000	0	0.000000	0	601		332000
0	0	1	0	870314000	0	0.000000	0	590		214000
0	0	1	0	870532000	0	0.000000	0	594		218000
0	0	1	0	870862000	0	0.000000	0	598		330000
0	0	1	0	871081000	0	0.000000	0	599		219000
0	0	1	0	871296000	0	0.000000	0	602		215000
0	0	1	0	871515000	0	0.000000	0	612		219000
0	0	1	0	871842000	0	0.000000	0	611		327000
0	0	1	1	872060000	872	0.000000	0	606		218000
0	0	1	0	872282000	0	0.000000	0	609		222000
0	0	1	0	872605000	0	0.000000	0	612		323000
0	0	1	0	872828000	0	0.000000	0	609		223000
0	0	1	0	873046000	0	0.000000	0	454		218000
0	0	1	0	873267000	0	0.000000	0	165		0
0	0	1	0	873592000	0	0.000000	0	100		0
0	0	1	0	879818000	0	0.000000	0	472		0
0	0	1	0	880143000	0	0.000000	0	486		0
0	0	1	0	880365000	0	0.000000	0	513		0
0	0	1	0	880692000	0	0.000000	0	516		327000		1
0	0	1	0	880908000	0	0.000000	0	514		216000
0	0	1	0	881127000	0	0.000000	0	524		219000
0	0	1	0	881346000	0	0.000000	0	510		219000
0	0	1	0	881566000	0	0.000000	0	511		220000
0	0	1	0	881890000	0	0.000000	0	480		324000
0	0	1	1	882111000	882	0.000000	0	100		0
0	0	1	0	884181000	0	0.000000	0	427		0
0	0	1	0	884403000	0	0.000000	0	683		0
0	0	1	0	884623000	0	0.000000	0	754		220000		1
0	0	1	0	884837000	0	0.000000	0	745		214000
0	0	1	0	885167000	0	0.000000	0	755		330000
0	0	1	0	885388000	0	0.000000	0	759		221000
0	0	1	0	885600000	0	0.000000	0	778		212000
0	0	1	0	885933000	0	0.000000	0	558		333000
0	0	1	0	886151000	0	0.000000	0	340		218000
0	0	1	0	886371000	0	0.000000	0	464		0
0	0	1	0	886696000	0	0.000000	0	522		0
0	0	1	0	886912000	0	0.000000	0	100		216000
0	0	1	0	887133000	0	0.000000	0	672		0
0	0	1	0	887348000	0	0.000000	0	663		215000		1
0	0	1	0	887675000	0	0.000000	0	192		327000
0	0	1	0	887899000	0	0.000000	0	100		0
0	0	1	0	891938000	0	0.000000	0	614		0
0	0	1	0	892156000	0	0.000000	0	759		218000		1
0	0	1	0	892376000	0	0.000000	0	552		220000
0	0	1	0	892702000	0	0.000000	0	100		326000
0	0	1	0	901766000	0	0.000000	0	340		0
0	0	1	0	901984000	0	0.000000	0	622		0
0	0	1	0	902310000	0	0.000000	0	580		326000		1
0	0	1	0	902422000	0	0.000000	0	562		112000
0	0	1	0	902749000	0	0.000000	0	670		327000
0	0	1	0	902966000	0	0.000000	0	708		217000
0	0	1	0	903185000	0	0.000000	0	721		219000
0	0	1	0	903729000	0	0.000000	0	725		544000
0	0	1	0	904167000	0	0.000000	0	100		438000
0	0	1	0	904494000	0	0.000000	0	626		0
0	0	1	0	904710000	0	0.000000	0	634		216000		1
0	0	1	0	904935000	0	0.000000	0	793		225000
0	0	1	0	905259000	0	0.000000	0	795		324000
0	0	1	0	905480000	0	0.000000	0	797		221000
0	0	1	0	905696000	0	0.000000	0	802		216000
0	0	1	1	906023000	906	0.000000	0	804		327000
0	0	1	0	906241000	0	0.000000	0	803		218000
0	0	1	0	906460000	0	0.000000	0	797		219000
0	0	1	0	906785000	0	0.000000	0	796		325000
0	0	1	0	907008000	0	0.000000	0	795		223000
0	0	1	0	907334000	0	0.000000	0	687		326000
0	0	1	0	907445000	0	0.000000	0	100		111000
0	0	1	0	910284000	0	0.000000	0	686		0
0	0	1	0	910503000	0	0.000000	0	681		219000		1
0	0	1	0	910826000	0	0.000000	0	726		323000
0	0	1	0	911046000	0	0.000000	0	741		220000
0	0	1	0	911264000	0	0.000000	0	745		218000
0	0	1	0	911485000	0	0.000000	0	771		221000
0	0	1	0	911813000	0	0.000000	0	816		328000
0	0	1	0	912027000	0	0.000000	0	823		214000
0	0	1	0	912357000	0	0.000000	0	825		330000
0	0	1	0	912464000	0	0.000000	0	827		107000
0	0	1	0	912795000	0	0.000000	0	832		331000
0	0	1	0	913010000	0	0.000000	0	594		215000
0	0	1	0	913341000	0	0.000000	0	100		331000
0	0	1	0	924372000	0	0.000000	0	612		0
0	0	1	0	924586000	0	0.000000	0	719		214000		1
0	0	1	0	924804000	0	0.000000	0	785		218000
0	0	1	0	925352000	0	0.000000	0	859		548000
0	0	1	0	925572000	0	0.000000	0	872		220000
0	0	1	0	925899000	0	0.000000	0	875		327000
0	0	1	0	926119000	0	0.000000	0	878		220000
0	0	1	0	926332000	0	0.000000	0	890		213000
0	0	1	0	926550000	0	0.000000	0	884		218000
0	0	1	0	926883000	0	0.000000	0	798		333000
0	0	1	0	927099000	0	0.000000	0	176		216000
0	0	1	0	927320000	0	0.000000	0	100		0
0	0	1	0	932452000	0	0.000000	0	800		0
0	0	1	0	932665000	0	0.000000	0	840		213000		1
0	0	1	0	932885000	0	0.000000	0	835		220000
0	0	1	0	933106000	0	0.000000	0	832		221000
0	0	1	0	933432000	0	0.000000	0	845		326000
0	0	1	0	933651000	0	0.000000	0	849		219000
0	0	1	0	933870000	0	0.000000	0	100		219000
0	0	1	0	934633000	0	0.000000	0	580		0
0	0	1	0	934854000	0	0.000000	0	803		221000		1
0	0	1	0	935182000	0	0.000000	0	842		328000
0	0	1	0	935396000	0	0.000000	0	847		214000
0	0	1	0	935726000	0	0.000000	0	845		330000
0	0	1	0	935942000	0	0.000000	0	856		216000
0	0	1	0	936166000	0	0.000000	0	857		224000
0	0	1	0	936378000	0	0.000000	0	855		212000
0	0	1	0	936711000	0	0.000000	0	864		333000
0	0	1	0	936931000	0	0.000000	0	381		220000
0	0	1	0	937148000	0	0.000000	0	100		0
0	0	1	0	938894000	0	0.000000	0	117		0
0	0	1	0	939221000	0	0.000000	0	227		0
0	0	1	0	939439000	0	0.000000	0	279		0
0	0	1	0	939658000	0	0.000000	0	219		0
0	0	1	0	939983000	0	0.000000	0	201		0
0	0	1	0	940203000	0	0.000000	0	162		0
0	0	1	0	940422000	0	0.000000	0	100		0
0	0	1	0	947738000	0	0.000000	0	313		0
0	0	1	0	947959000	0	0.000000	0	858		0
0	0	1	0	948283000	0	0.000000	0	883		324000		1
0	0	1	0	948504000	0	0.000000	0	891		221000
0	0	1	0	948722000	0	0.000000	0	783		218000
0	0	1	0	949049000	0	0.000000	0	820		327000
0	0	1	0	949267000	0	0.000000	0	846		218000
0	0	1	0	949487000	0	0.000000	0	858		220000
0	0	1	0	949706000	0	0.000000	0	873		219000
0	0	1	0	950031000	0	0.000000	0	881		325000
0	0	1	0	950250000	0	0.000000	0	885		219000
0	0	1	0	950575000	0	0.000000	0	859		325000
0	0	1	0	950690000	0	0.000000	0	838		115000
0	0	1	0	951013000	0	0.000000	0	832		323000
0	0	1	0	951229000	0	0.000000	0	824		216000
0	0	1	0	951559000	0	0.000000	0	823		330000
0	0	1	0	951780000	0	0.000000	0	777		221000
0	0	1	0	951998000	0	0.000000	0	100		218000
0	0	1	0	953309000	0	0.000000	0	133		0
0	0	1	0	953522000	0	0.000000	0	176		0
0	0	1	0	953747000	0	0.000000	0	179		0
0	0	1	0	953960000	0	0.000000	0	100		0
0	0	1	0	958328000	0	0.000000	0	201		0
0	0	1	0	958546000	0	0.000000	0	425		0
0	0	1	0	958765000	0	0.000000	0	480		0
0	0	1	1	959097000	959	0.000000	0	716		0
0	0	1	0	959317000	0	0.000000	0	741		220000		1
0	0	1	0	959531000	0	0.000000	0	627		214000
0	0	1	0	960076000	0	0.000000	0	100		545000
0	0	1	0	969905000	0	0.000000	0	426		0
0	0	1	0	970124000	0	0.000000	0	775		0
0	0	1	0	970343000	0	0.000000	0	885		219000		1
0	0	1	0	970667000	0	0.000000	0	899		324000
0	0	1	0	970887000	0	0.000000	0	900		220000
0	0	1	0	971105000	0	0.000000	0	891		218000
0	0	1	0	971322000	0	0.000000	0	883		217000
0	0	1	0	971655000	0	0.000000	0	899		333000
0	0	1	0	971869000	0	0.000000	0	900		214000
0	0	1	0	972854000	0	0.000000	0	100		985000
0	0	1	0	980717000	0	0.000000	0	331		0
0	0	1	0	980935000	0	0.000000	0	859		0
0	0	1	0	981156000	0	0.000000	0	900		221000		1
0	0	1	0	985960000	0	0.000000	0	696		4804000
0	0	1	0	986179000	0	0.000000	0	100		219000
0	0	1	0	992293000	0	0.000000	0	560		0
0	0	1	0	992513000	0	0.000000	0	900		220000		1
0	0	1	0	992726000	0	0.000000	0	795		213000
0	0	1	0	992949000	0	0.000000	0	100		223000
0	0	1	1	996003000	996	0.000000	0	900		0
0	0	1	0	997204000	0	0.000000	0	100		1201000		1
0	0	1	0	1015881000	0	0.000000	0	783		0
0	0	1	0	1016094000	0	0.000000	0	888		213000		1
0	0	1	0	1016426000	0	0.000000	0	900		332000
0	0	1	0	1017407000	0	0.000000	0	822		981000
0	0	1	0	1017628000	0	0.000000	0	655		221000
0	0	1	0	1017952000	0	0.000000	0	352		324000
0	0	1	0	1018174000	0	0.000000	0	100		0
0	0	1	0	1024180000	0	0.000000	0	114		0
0	0	1	0	1024394000	0	0.000000	0	674		0
0	0	1	0	1024727000	0	0.000000	0	837		333000		1
0	0	1	0	1024945000	0	0.000000	0	876		218000
0	0	1	0	1025158000	0	0.000000	0	889		213000
0	0	1	0	1025379000	0	0.000000	0	894		221000
0	0	1	0	1025710000	0	0.000000	0	897		331000
0	0	1	0	1025923000	0	0.000000	0	900		213000
0	0	1	0	1027452000	0	0.000000	0	896		1529000
0	0	1	0	1027673000	0	0.000000	0	900		221000
0	0	1	0	1028437000	0	0.000000	0	891		764000
0	0	1	0	1028655000	0	0.000000	0	545		218000
0	0	1	0	1028982000	0	0.000000	0	100		327000
0	0	1	0	1031710000	0	0.000000	0	797		0
0	0	1	0	1031928000	0	0.000000	0	853		218000		1
0	0	1	0	1032261000	0	0.000000	0	858		333000
0	0	1	0	1032479000	0	0.000000	0	844		218000
0	0	1	0	1032692000	0	0.000000	0	100		213000
0	0	1	0	1035974000	0	0.000000	0	856		0
0	0	1	0	1036188000	0	0.000000	0	900		214000		1
0	0	1	0	1038809000	0	0.000000	0	840		2621000
0	0	1	0	1039026000	0	0.000000	0	100		217000
0	0	1	0	1040776000	0	0.000000	0	142		0
0	0	1	0	1040997000	0	0.000000	0	384		0
0	0	1	0	1041321000	0	0.000000	0	370		0
0	0	1	0	1041543000	0	0.000000	0	395		0
0	0	1	0	1041759000	0	0.000000	0	422		0
0	0	1	0	1042088000	0	0.000000	0	428		0
0	0	1	0	1042306000	0	0.000000	0	423		0
0	0	1	0	1042526000	0	0.000000	0	430		0
0	0	1	0	1042739000	0	0.000000	0	440		0
0	0	1	0	1043070000	0	0.000000	0	432		0
0	0	1	0	1043289000	0	0.000000	0	427		0
0	0	1	0	1043505000	0	0.000000	0	419		0
0	0	1	0	1043726000	0	0.000000	0	100		0
0	0	1	0	1045032000	0	0.000000	0	900		0
0	0	1	0	1045251000	0	0.000000	0	714		219000		1
0	0	1	0	1045581000	0	0.000000	0	772		330000
0	0	1	0	1045803000	0	0.000000	0	100		222000
0	0	1	0	1051041000	0	0.000000	0	875		0
0	0	1	0	1051368000	0	0.000000	0	900		327000		1
0	0	1	0	1053116000	0	0.000000	0	883		1748000
0	0	1	0	1053335000	0	0.000000	0	189		219000
0	0	1	0	1053556000	0	0.000000	0	100		0
0	0	1	0	1058903000	0	0.000000	0	133		0
0	0	1	0	1059122000	0	0.000000	0	338		0
0	0	1	0	1059342000	0	0.000000	0	550		0
0	0	1	0	1059667000	0	0.000000	0	578		325000		1
0	0	1	0	1059883000	0	0.000000	0	195		216000
0	0	1	0	1060103000	0	0.000000	0	100		0
0	0	1	0	1061085000	0	0.000000	0	168		0
0	0	1	0	1061415000	0	0.000000	0	220		0
0	0	1	0	1061636000	0	0.000000	0	222		0
0	0	1	0	1061849000	0	0.000000	0	248		0
0	0	1	0	1062182000	0	0.000000	0	658		0
0	0	1	0	1062394000	0	0.000000	0	867		212000		1
0	0	1	0	1062727000	0	0.000000	0	836		333000
0	0	1	0	1062941000	0	0.000000	0	462		214000
0	0	1	0	1063160000	0	0.000000	0	100		0
0	0	1	0	1064693000	0	0.000000	0	451		0
0	0	1	0	1064912000	0	0.000000	0	766		0
0	0	1	0	1065236000	0	0.000000	0	785		324000		1
0	0	1	0	1065457000	0	0.000000	0	791		221000
0	0	1	0	1065675000	0	0.000000	0	798		218000
0	0	1	0	1065895000	0	0.000000	0	828		220000
0	0	1	0	1066220000	0	0.000000	0	847		325000
0	0	1	0	1066440000	0	0.000000	0	769		220000
0	0	1	0	1066659000	0	0.000000	0	692		219000
0	0	1	0	1066875000	0	0.000000	0	417		216000
0	0	1	0	1067202000	0	0.000000	0	100		0
0	0	1	0	1072442000	0	0.000000	0	739		0
0	0	1	0	1072769000	0	0.000000	0	900		327000		1
0	0	1	0	1073206000	0	0.000000	0	898		437000
0	0	1	0	1073424000	0	0.000000	0	549		218000
0	0	1	0	1073757000	0	0.000000	0	100		333000
0	0	1	0	1075174000	0	0.000000	0	243		0
0	0	1	0	1075499000	0	0.000000	0	850		0
0	0	1	0	1075718000	0	0.000000	0	814		219000		1
0	0	1	0	1076047000	0	0.000000	0	708		329000
0	0	1	0	1076266000	0	0.000000	0	100		219000
0	0	1	0	1079979000	0	0.000000	0	202		0
0	0	1	0	1080198000	0	0.000000	0	796		0
0	0	1	0	1080522000	0	0.000000	0	892		324000		1
0	0	1	0	1080743000	0	0.000000	0	863		221000
0	0	1	0	1080962000	0	0.000000	0	896		219000
0	0	1	0	1081292000	0	0.000000	0	475		330000
0	0	1	0	1081504000	0	0.000000	0	100		0
0	0	1	0	1087074000	0	0.000000	0	511		0
0	0	1	0	1087295000	0	0.000000	0	116		221000		1
0	0	1	0	1087513000	0	0.000000	0	130		0
0	0	1	0	1087732000	0	0.000000	0	548		0
0	0	1	0	1088059000	0	0.000000	0	100		327000		1
0	0	1	0	1090023000	0	0.000000	0	156		0
0	0	1	0	1090350000	0	0.000000	0	335		0
0	0	1	0	1090570000	0	0.000000	0	172		0
0	0	1	0	1090788000	0	0.000000	0	100		0
0	0	1	0	1092321000	0	0.000000	0	111		0
0	0	1	0	1099090000	0	0.000000	0	100		0
0	0	1	0	1099307000	0	0.000000	0	173		0
0	0	1	0	1099632000	0	0.000000	0	521		0
0	0	1	0	1099853000	0	0.000000	0	669		221000		1
0	0	1	0	1100073000	0	0.000000	0	707		220000
0	0	1	0	1100400000	0	0.000000	0	708		327000
0	0	1	0	1100618000	0	0.000000	0	709		218000
0	0	1	0	1100839000	0	0.000000	0	698		221000
0	0	1	0	1101163000	0	0.000000	0	760		324000
0	0	1	0	1101384000	0	0.000000	0	808		221000
0	0	1	0	1101602000	0	0.000000	0	814		218000
0	0	1	0	1101929000	0	0.000000	0	827		327000
0	0	1	0	1102146000	0	0.000000	0	830		217000
0	0	1	0	1102361000	0	0.000000	0	815		215000
0	0	1	0	1102694000	0	0.000000	0	800		333000
0	0	1	0	1102913000	0	0.000000	0	805		219000
0	0	1	0	1103126000	0	0.000000	0	205		213000
0	0	1	0	1103348000	0	0.000000	0	100		0
0	0	1	0	1104661000	0	0.000000	0	367		0
0	0	1	0	1104873000	0	0.000000	0	561		0
0	0	1	0	1105206000	0	0.000000	0	776		333000		1
0	0	1	0	1105423000	0	0.000000	0	812		217000
0	0	1	0	1105644000	0	0.000000	0	853		221000
0	0	1	0	1105969000	0	0.000000	0	863		325000
0	0	1	0	1106185000	0	0.000000	0	855		216000
0	0	1	0	1106405000	0	0.000000	0	857		220000
0	0	1	0	1106623000	0	0.000000	0	861		218000
0	0	1	0	1107168000	0	0.000000	0	100		545000
0	0	1	0	1109133000	0	0.000000	0	791		0
0	0	1	0	1109465000	0	0.000000	0	900		332000		1
0	0	1	0	1113178000	0	0.000000	0	100		3713000
0	0	1	0	1113392000	0	0.000000	0	185		0
0	0	1	0	1113724000	0	0.000000	0	100		0
0	0	1	0	1114155000	0	0.000000	0	410		0
0	0	1	0	1114483000	0	0.000000	0	495		0
0	0	1	0	1114701000	0	0.000000	0	423		0
0	0	1	0	1114920000	0	0.000000	0	682		0
0	0	1	0	1115252000	0	0.000000	0	747		332000		1
0	0	1	0	1115472000	0	0.000000	0	793		220000
0	0	1	0	1115686000	0	0.000000	0	818		214000
0	0	1	0	1116018000	0	0.000000	0	810		332000
0	0	1	0	1116234000	0	0.000000	0	791		216000
0	0	1	0	1116452000	0	0.000000	0	807		218000
0	0	1	0	1116671000	0	0.000000	0	805		219000
0	0	1	0	1116995000	0	0.000000	0	786		324000
0	0	1	0	1117217000	0	0.000000	0	504		222000
0	0	1	0	1117435000	0	0.000000	0	100		218000
0	0	1	0	1118417000	0	0.000000	0	417		0
0	0	1	0	1118742000	0	0.000000	0	796		0
0	0	1	0	1118962000	0	0.000000	0	851		220000		1
0	0	1	0	1119180000	0	0.000000	0	866		218000
0	0	1	0	1119507000	0	0.000000	0	871		327000
0	0	1	0	1119725000	0	0.000000	0	765		218000
0	0	1	0	1119946000	0	0.000000	0	100		221000
0	0	1	0	1125515000	0	0.000000	0	745		0
0	0	1	0	1125735000	0	0.000000	0	885		220000		1
0	0	1	1	1126060000	1126	0.000000	0	899		325000
0	0	1	0	1126282000	0	0.000000	0	896		222000
0	0	1	0	1126495000	0	0.000000	0	897		213000
0	0	1	0	1126715000	0	0.000000	0	896		220000
0	0	1	0	1127043000	0	0.000000	0	899		328000
0	0	1	0	1127261000	0	0.000000	0	900		218000
0	0	1	0	1127482000	0	0.000000	0	896		221000
0	0	1	0	1127811000	0	0.000000	0	895		329000
0	0	1	0	1128025000	0	0.000000	0	893		214000
0	0	1	0	1128243000	0	0.000000	0	894		218000
0	0	1	0	1128576000	0	0.000000	0	896		333000
0	0	1	0	1128791000	0	0.000000	0	900		215000
0	0	1	0	1129774000	0	0.000000	0	100		983000
0	0	1	0	1129992000	0	0.000000	0	897		0
0	0	1	0	1130322000	0	0.000000	0	100		330000		1
0	0	1	0	1143314000	0	0.000000	0	135		0
0	0	1	0	1143644000	0	0.000000	0	138		0
0	0	1	0	1143858000	0	0.000000	0	427		0
0	0	1	0	1144076000	0	0.000000	0	340		0
0	0	1	0	1144409000	0	0.000000	0	261		0
0	0	1	0	1144627000	0	0.000000	0	100		0
0	0	1	0	1153687000	0	0.000000	0	568		0
0	0	1	0	1153905000	0	0.000000	0	766		218000		1
0	0	1	0	1154128000	0	0.000000	0	805		223000
0	0	1	0	1154455000	0	0.000000	0	769		327000
0	0	1	0	1154669000	0	0.000000	0	783		214000
0	0	1	0	1154887000	0	0.000000	0	681		218000
0	0	1	0	1155218000	0	0.000000	0	100		331000
0	0	1	0	1155875000	0	0.000000	0	448		0
0	0	1	0	1156198000	0	0.000000	0	773		0
0	0	1	0	1156418000	0	0.000000	0	831		220000		1
0	0	1	0	1156639000	0	0.000000	0	836		221000
0	0	1	0	1156965000	0	0.000000	0	832		326000
0	0	1	0	1157510000	0	0.000000	0	100		545000
0	0	1	0	1164169000	0	0.000000	0	454		0
0	0	1	0	1164496000	0	0.000000	0	447		0
0	0	1	0	1164714000	0	0.000000	0	426		0
0	0	1	1	1165047000	1165	0.000000	0	609		0
0	0	1	0	1165263000	0	0.000000	0	591		216000		1
0	0	1	0	1165482000	0	0.000000	0	604		219000
0	0	1	0	1165701000	0	0.000000	0	594		219000
0	0	1	0	1166026000	0	0.000000	0	597		325000
0	0	1	0	1166247000	0	0.000000	0	313		221000
0	0	1	0	1166465000	0	0.000000	0	100		0
0	0	1	0	1167776000	0	0.000000	0	418		0
0	0	1	0	1167994000	0	0.000000	0	603		0
0	0	1	0	1168214000	0	0.000000	0	525		220000		1
0	0	1	0	1168539000	0	0.000000	0	318		325000
0	0	1	0	1168759000	0	0.000000	0	100		0
0	0	1	0	1171055000	0	0.000000	0	399		0
0	0	1	0	1171267000	0	0.000000	0	615		0
0	0	1	0	1171486000	0	0.000000	0	776		219000		1
0	0	1	0	1171818000	0	0.000000	0	787		332000
0	0	1	0	1172038000	0	0.000000	0	794		220000
0	0	1	0	1172251000	0	0.000000	0	778		213000
0	0	1	0	1172468000	0	0.000000	0	787		217000
0	0	1	0	1172799000	0	0.000000	0	781		331000
0	0	1	0	1173017000	0	0.000000	0	801		218000
0	0	1	0	1173345000	0	0.000000	0	817		328000
0	0	1	0	1173563000	0	0.000000	0	807		218000
0	0	1	0	1173784000	0	0.000000	0	808		221000
0	0	1	1	1174002000	1174	0.000000	0	816		218000
0	0	1	0	1174545000	0	0.000000	0	819		543000
0	0	1	0	1174764000	0	0.000000	0	820		219000
0	0	1	0	1175089000	0	0.000000	0	816		325000
0	0	1	0	1175308000	0	0.000000	0	713		219000
0	0	1	0	1175528000	0	0.000000	0	100		220000
0	0	1	0	1182191000	0	0.000000	0	305		0
0	0	1	0	1182297000	0	0.000000	0	100		0
0	0	1	0	1191360000	0	0.000000	0	435		0
0	0	1	0	1191691000	0	0.000000	0	475		0
0	0	1	0	1191909000	0	0.000000	0	628		0
0	0	1	0	1192129000	0	0.000000	0	601		220000		1
0	0	1	0	1192454000	0	0.000000	0	553		325000
0	0	1	0	1192676000	0	0.000000	0	509		222000
0	0	1	0	1192889000	0	0.000000	0	100		213000
0	0	1	0	1203156000	0	0.000000	0	744		0
0	0	1	0	1203486000	0	0.000000	0	373		330000		1
0	0	1	0	1203700000	0	0.000000	0	366		0
0	0	1	0	1203918000	0	0.000000	0	100		0
0	0	1	0	1206757000	0	0.000000	0	650		0
0	0	1	0	1206978000	0	0.000000	0	705		221000		1
0	0	1	0	1207196000	0	0.000000	0	727		218000
0	0	1	0	1207523000	0	0.000000	0	735		327000
0	0	1	0	1207741000	0	0.000000	0	717		218000
0	0	1	0	1207958000	0	0.000000	0	743		217000
0	0	1	0	1208290000	0	0.000000	0	760		332000
0	0	1	0	1208503000	0	0.000000	0	817		213000
0	0	1	0	1208945000	0	0.000000	0	814		442000
0	0	1	0	1209271000	0	0.000000	0	816		326000
0	0	1	0	1209489000	0	0.000000	0	818		218000
0	0	1	0	1209708000	0	0.000000	0	817		219000
0	0	1	0	1210034000	0	0.000000	0	821		326000
0	0	1	0	1210255000	0	0.000000	0	813		221000
0	0	1	0	1210473000	0	0.000000	0	100		218000
0	0	1	0	1214515000	0	0.000000	0	526		0
0	0	1	0	1214733000	0	0.000000	0	576		218000		1
0	0	1	0	1214953000	0	0.000000	0	582		220000
0	0	1	0	1215278000	0	0.000000	0	697		325000
0	0	1	0	1215498000	0	0.000000	0	699		220000
0	0	1	0	1215711000	0	0.000000	0	659		213000
0	0	1	0	1216040000	0	0.000000	0	638		329000
0	0	1	0	1216260000	0	0.000000	0	100		220000
0	0	1	0	1221067000	0	0.000000	0	814		0
0	0	1	0	1221391000	0	0.000000	0	896		324000		1
0	0	1	0	1221612000	0	0.000000	0	900		221000
0	0	1	0	1222264000	0	0.000000	0	751		652000
0	0	1	0	1222596000	0	0.000000	0	212		332000
0	0	1	0	1222809000	0	0.000000	0	100		0
0	0	1	0	1229148000	0	0.000000	0	598		0
0	0	1	0	1229361000	0	0.000000	0	770		213000		1
0	0	1	0	1229579000	0	0.000000	0	829		218000
0	0	1	0	1229912000	0	0.000000	0	857		333000
0	0	1	0	1230128000	0	0.000000	0	866		216000
0	0	1	0	1230349000	0	0.000000	0	887		221000
0	0	1	0	1230567000	0	0.000000	0	895		218000
0	0	1	0	1230889000	0	0.000000	0	892		322000
0	0	1	0	1231112000	0	0.000000	0	839		223000
0	0	1	0	1231439000	0	0.000000	0	100		327000
0	0	1	0	1237879000	0	0.000000	0	340		0
0	0	1	0	1238099000	0	0.000000	0	462		0
0	0	1	0	1238430000	0	0.000000	0	538		0
0	0	1	0	1238643000	0	0.000000	0	306		213000		1
0	0	1	0	1238867000	0	0.000000	0	100		0
0	0	1	0	1239845000	0	0.000000	0	140		0
0	0	1	0	1240172000	0	0.000000	0	824		0
0	0	1	0	1240391000	0	0.000000	0	863		219000		1
0	0	1	0	1240613000	0	0.000000	0	862		222000
0	0	1	0	1240938000	0	0.000000	0	608		325000
0	0	1	0	1241157000	0	0.000000	0	721		219000
0	0	1	0	1241375000	0	0.000000	0	125		218000
0	0	1	0	1241701000	0	0.000000	0	100		0
0	0	1	0	1249781000	0	0.000000	0	900		0
0	0	1	1	1250001000	1250	0.000000	0	594		220000		1
0	0	1	0	1250219000	0	0.000000	0	100		218000
0	0	1	0	1252731000	0	0.000000	0	548		0
0	0	1	0	1253169000	0	0.000000	0	342		438000		1
0	0	1	0	1253498000	0	0.000000	0	825		0
0	0	1	0	1253931000	0	0.000000	0	829		433000
0	0	1	0	1254264000	0	0.000000	0	819		333000
0	0	1	0	1254480000	0	0.000000	0	589		216000
0	0	1	0	1254699000	0	0.000000	0	638		219000
0	0	1	0	1255024000	0	0.000000	0	100		325000
0	0	1	0	1256555000	0	0.000000	0	900		0
0	0	1	0	1260269000	0	0.000000	0	886		3714000		1
0	0	1	0	1260595000	0	0.000000	0	100		326000
0	0	1	0	1262232000	0	0.000000	0	752		0
0	0	1	0	1262562000	0	0.000000	0	650		330000		1
0	0	1	0	1262780000	0	0.000000	0	100		218000
0	0	1	0	1269113000	0	0.000000	0	476		0
0	0	1	0	1269328000	0	0.000000	0	712		0
0	0	1	0	1269546000	0	0.000000	0	780		218000		1
0	0	1	0	1269876000	0	0.000000	0	824		330000
0	0	1	0	1270097000	0	0.000000	0	806		221000
0	0	1	0	1270315000	0	0.000000	0	804		218000
0	0	1	0	1270639000	0	0.000000	0	830		324000
0	0	1	0	1270857000	0	0.000000	0	835		218000
0	0	1	0	1271076000	0	0.000000	0	844		219000
0	0	1	0	1271402000	0	0.000000	0	847		326000
0	0	1	0	1271621000	0	0.000000	0	850		219000
0	0	1	0	1271841000	0	0.000000	0	852		220000
0	0	1	0	1272059000	0	0.000000	0	854		218000
0	0	1	0	1272386000	0	0.000000	0	850		327000
0	0	1	0	1272604000	0	0.000000	0	855		218000
0	0	1	0	1272825000	0	0.000000	0	860		221000
0	0	1	0	1273152000	0	0.000000	0	859		327000
0	0	1	0	1273373000	0	0.000000	0	866		221000
0	0	1	0	1273591000	0	0.000000	0	864		218000
0	0	1	0	1273806000	0	0.000000	0	870		215000
0	0	1	0	1274132000	0	0.000000	0	867		326000
0	0	1	0	1274351000	0	0.000000	0	326		219000
0	0	1	0	1274684000	0	0.000000	0	100		0
0	0	1	0	1276101000	0	0.000000	0	800		0
0	0	1	0	1276431000	0	0.000000	0	869		330000		1
0	0	1	0	1276645000	0	0.000000	0	881		214000
0	0	1	0	1277085000	0	0.000000	0	883		440000
0	0	1	0	1277411000	0	0.000000	0	892		326000
0	0	1	0	1277632000	0	0.000000	0	893		221000
0	0	1	1	1278069000	1278	0.000000	0	896		437000
0	0	1	0	1278613000	0	0.000000	0	874		544000
0	0	1	0	1278938000	0	0.000000	0	512		325000
0	0	1	0	1279377000	0	0.000000	0	100		439000
0	0	1	0	1290190000	0	0.000000	0	543		0
0	0	1	0	1290408000	0	0.000000	0	808		218000		1
0	0	1	0	1290735000	0	0.000000	0	866		327000
0	0	1	0	1290952000	0	0.000000	0	840		217000
0	0	1	0	1291172000	0	0.000000	0	808		220000
0	0	1	0	1291389000	0	0.000000	0	831		217000
0	0	1	0	1291719000	0	0.000000	0	763		330000
0	0	1	0	1291932000	0	0.000000	0	308		213000
0	0	1	0	1292264000	0	0.000000	0	100		0
										149177000		66
									total	149.18

[truncated: 29 more sheets: pp10_02, pp11_02, pp12_02, pp13_01, pp14_01, pp15_01, pp16_02, pp17_01, pp18_01, pp19_01, pp20_01, pp21_01, pp22_01, pp23_02, pp24_02, pp25_02, pp26_01, pp27_02, pp28_02, pp29_02 …]
